# Supplementary material for: Host genetic background influences diverse neurological responses to viral infection in mice
Source: Sci Rep. 2017 Sep 22;7:12194. doi: 10.1038/s41598-017-12477-2 (PMC5610195; doi:10.1038/s41598-017-12477-2)
Supplement: Supplementary file 1 — Supplementary Dataset 1 [file 41598_2017_12477_MOESM1_ESM.xlsx]

## Sheet: Sheet2
	Week 7 p.i.		Week 8 p.i.		Week 9 p.i.		Week 10 p.i.		Week 11 p.i.		Week 12 p.i.		Week 13 p.i.
Fore limb: foot print length	std error*	p-value	std error*	p-value	std error*	p-value	std error*	p-value	std error*	p-value	std error*	p-value	std error*	p-value
ANOVA	10.233	<0.0001	20.7114	<0.0001	68.8516	<0.0001	10.2517	<0.0001	8.4006	<0.0001	8.3403	<0.0001	13.9838	<0.0001
CC013	0.081273	0.6863	0.081492	0.0007	10.6742	<0.0001	0.084672	0.8752	0.073064	0.0184	0.074282	0.0456	0.085547	0.0484
CC016	0.084067	0.4547	0.060288	0.68	12.9916	0.4296	0.098956	0.9152	0.090711	0.2857	0.083172	0.4524	0.113736	0.3198
CC019	0.059313	0.0429	0.060211	0.6689	7.97433	<0.0001	0.056184	0.4115	0.05011	0.0095	0.05092	0.1158	0.061633	<0.0001
CC041	0.094233	0.0009	0.066837	<0.0001	9.87311	<0.0001	0.07412	<0.0001	0.060938	0.0001	0.070836	<0.0001	0.075633	0.0008
CC061	0.053193	<0.0001	0.052851	<0.0001	8.66585	0.1196	0.062224	<0.0001	0.067201	0.1261	0.062298	0.0079	0.065278	0.0001
sex	0.035426	0.1541	0.039457	0.9672	6.10536	0.4782	0.040999	0.0923	0.040855	0.6915	0.040483	0.2985	0.042753	0.9349
infection	0.048768	0.3574	0.053203	0.2282	4.89969	<0.0001	0.040361	0.0041	0.031938	0.0378	0.035207	0.0002	0.042785	0.0024
Fore limb: foot print width
ANOVA	1.1152	0.3586	2.392	0.0319	2.0662	0.0616	3.6502	0.0022	2.5097	0.0246	1.0148	0.4177	7.1371	<0.0001
CC013	0.068366	0.2823	0.068554	0.0033	0.053637	0.0045	0.052765	0.0098	0.051495	0.5968	0.048527	0.3406	0.046676	0.0789
CC016	0.070717	0.1365	0.050717	0.0038	0.065282	0.1277	0.061666	0.6074	0.063933	0.3744	0.054335	0.7281	0.062056	0.7212
CC019	0.049894	0.1882	0.050652	0.6994	0.04007	0.8774	0.035012	0.223	0.035317	0.8811	0.033265	0.1602	0.033628	<0.0001
CC041	0.079268	0.3406	0.056226	0.378	0.049611	0.5473	0.046189	0.2857	0.042948	0.7079	0.046276	0.3528	0.041266	0.0068
CC061	0.044745	0.3499	0.044461	0.5666	0.043545	0.4746	0.038776	0.0041	0.047363	0.1233	0.040698	0.5621	0.035617	0.0214
sex	0.0298	0.8312	0.033193	0.0155	0.030679	0.1949	0.025549	0.0335	0.028795	0.3512	0.026447	0.9239	0.023327	0.0875
infection	0.041024	0.4321	0.044757	0.0787	0.024621	0.7184	0.025152	0.353	0.022509	0.0117	0.023	0.9814	0.023344	0.6359
Hind limb: foot print length
ANOVA	4.3743	0.0006	6.0867	<0.0001	68.9153	<0.0001	11.2472	<0.0001	5.2858	<0.0001	1.8259	0.0974	9.8033	<0.0001
CC013	0.096172	0.3266	0.111268	0.1358	10.5701	<0.0001	0.086492	0.034	0.089159	0.0574	0.09455	0.1836	0.09878	0.0988
CC016	0.099478	0.9796	0.084014	0.9828	12.8649	0.4229	0.101082	0.1631	0.110695	0.3972	0.105866	0.7455	0.13133	0.7222
CC019	0.070186	0.0152	0.083905	0.8882	7.89655	<0.0001	0.057391	0.3487	0.061149	0.0387	0.064814	0.3268	0.071167	0.0027
CC041	0.111508	0.186	0.092119	<0.0001	9.77682	<0.0001	0.075713	<0.0001	0.074362	0.0234	0.090164	0.0424	0.087333	0.0959
CC061	0.062944	0.0004	0.073571	0.0026	8.58134	0.1182	0.063561	<0.0001	0.082006	0.6861	0.079296	0.2713	0.075377	0.0014
sex	0.041921	0.3941	0.055181	0.9016	6.04582	0.4923	0.04188	0.448	0.049856	0.7456	0.051529	0.572	0.049366	0.7874
infection	0.057709	0.4769	0.074406	0.2535	4.85191	<0.0001	0.041229	0.0425	0.038973	0.1261	0.044814	0.2815	0.049404	0.0012
Hind limb: foot print width
ANOVA	10.5439	<0.0001	4.6438	0.0003	6.0766	<0.0001	6.4916	<0.0001	9.2849	<0.0001	11.0156	<0.0001	14.505	<0.0001
CC013	0.060428	0.1928	0.068804	0.3617	0.050321	0.0064	0.046072	0.8301	0.057945	0.5378	0.047236	0.138	0.057532	0.0367
CC016	0.062505	<0.0001	0.051951	0.0001	0.061246	<0.0001	0.053844	0.0023	0.071941	0.0153	0.05289	0.1119	0.076489	0.1359
CC019	0.0441	<0.0001	0.051884	0.0044	0.037593	0.0024	0.030571	0.904	0.039741	0.0071	0.03238	0.0688	0.041449	<0.0001
CC041	0.070064	0.5189	0.056963	0.045	0.046544	0.0932	0.04033	0.0035	0.048328	0.0987	0.045045	0.0749	0.050864	<0.0001
CC061	0.03955	<0.0001	0.045494	0.0221	0.040853	0.001	0.033857	0.2244	0.053296	<0.0001	0.039616	0.0009	0.043901	0.7418
sex	0.02634	0.0001	0.034122	0.1179	0.028782	0.0149	0.022308	0.0616	0.032402	0.0772	0.025743	0.8892	0.028752	0.074
infection	0.03626	0.0005	0.04601	0.0014	0.023098	0.8414	0.021962	0.067	0.025329	0.5458	0.022388	<0.0001	0.028774	0.0659
Statistically-significant p-values are highlighted.
* = F-statistics, rather than standard error values, are presented for ANOVA rows.
