# Supplementary material for: Host genetic background influences diverse neurological responses to viral infection in mice
Source: Sci Rep. 2017 Sep 22;7:12194. doi: 10.1038/s41598-017-12477-2 (PMC5610195; doi:10.1038/s41598-017-12477-2)
Supplement: Supplementary file 2 — Supplementary Dataset 2 [file 41598_2017_12477_MOESM2_ESM.xlsx]

## Sheet: DigiGait measurements
Strain	Limb	Swing		%SwingStride		Brake		%BrakeStride		Propel		%PropelStride		Stance		%StanceStride		Stride		%BrakeStance		%PropelStance		Stance/Swing		StrideLength		Stride Frequency		PawAngle		Absolute PawAngle		Paw Angle Variability		StanceWidth		StepAngle		SLVar		SWVar		StepAngleVar		#Steps		Stride Length CV
		uninfected	infected	uninfected	infected	uninfected	infected	uninfected	infected	uninfected	infected	uninfected	infected	uninfected	infected	uninfected	infected	uninfected	infected	uninfected	infected	uninfected	infected	uninfected	infected	uninfected	infected	uninfected	infected	uninfected	infected	uninfected	infected	uninfected	infected	uninfected	infected	uninfected	infected	uninfected	infected	uninfected	infected	uninfected	infected	uninfected	infected	uninfected	infected
CC013	fore (F)	0.0425±0.0005 (0.042-0.043)	0.0375±0.001 (0.037-0.039)	34.05±3.35 (30.7-37.4)	26.75±0.300000000000001 (28.7-29.3)	0.032±0.002 (0.03-0.034)	0.044±0.004 (0.048-0.056)	25.2±0.800000000000001 (24.4-26)	31.3±1.95 (37.6-41.5)	0.052±0.00999999999999997 (0.042-0.062)	0.059±0.002 (0.039-0.043)	40.7±4.19999999999996 (36.5-44.9)	41.95±2.25 (29.2-33.7)	0.084±0.012 (0.072-0.096)	0.103±0.002 (0.091-0.095)	65.95±3.35 (62.6-69.3)	73.25±0.299999999999997 (70.7-71.3)	0.126±0.012 (0.114-0.138)	0.1405±0.0035 (0.128-0.135)	38.4±3.2 (35.2-41.6)	42.55±3 (52.7-58.7)	61.6±3.2 (58.4-64.8)	57.45±3 (41.3-47.3)	2±0.3 (1.7-2.3)	2.75±0.05 (2.4-2.5)	2.4±0.2 (2.2-2.6)	2.7±0.1 (2.4-2.6)	8.3±0.899999999999985 (7.4-9.2)	7.4±0.2 (7.7-8.1)	4.4±6.3 (-1.9-10.7)	3.75±0.35 (-2.1--1.4)	6.3±4.4 (1.9-10.7)	7.15±0.35 (1.4-2.1)	11.3±3.4 (7.9-14.7)	10.9±2.55000000000001 (11.9-17)	1.9±0 (1.9-1.9)	1.9±0 (1.3-1.3)	58.5±0 (58.5-58.5)	70.7±0 (75.7-75.7)	1.105±0.135 (0.97-1.24)	1.58±0.155 (1.39-1.7)	0.52±0 (0.52-0.52)	0.88±0 (0.72-0.72)	17.62±0 (17.62-17.62)	19.51±0 (14.48-14.48)	15.5±1.5 (14-17)	26.75±0.5 (27.5-28.5)	45.815±1.285 (44.53-47.1)	59.155±4.57 (57.18-66.32)
	fore (M)		0.04725±0.01 (0.037-0.065)		24.125±1.78798070459387 (22.4-26.8)		0.07275±0.0134420050587701 (0.054-0.086)		37.6±3.50499643366438 (34.9-43.6)		0.07375±0.0126959639255947 (0.058-0.091)		38.3±3.04055915910215 (34-42.5)		0.1465±0.0228637267303474 (0.112-0.176)		75.875±1.78798070459387 (73.2-77.6)		0.193±0.0330075748881979 (0.148-0.241)		49.5±4.04227658628155 (45.1-56.1)		50.5±4.04227658628155 (43.9-54.9)		3.175±0.311247489949718 (2.7-3.5)		3.675±0.63786754110865 (2.8-4.6)		5.525±0.941740410091866 (4.4-7)		5.3±5.26925042107509 (-3.2-9.7)		6.9±2.87141080307225 (3.2-9.7)		10.6±2.9521178838251 (7.6-15.5)		1.7±0.1 (1.6-1.8)		65.6±6.90000000000004 (58.7-72.5)		1.39±0.147139389695624 (1.18-1.59)		0.535±0.235 (0.3-0.77)		15.19±2.67 (12.52-17.86)		9.875±2.53414186658916 (6.5-13.5)		38.265±2.86745095860417 (34.63-42.01)
	hind (F)	0.047±0.002 (0.045-0.049)	0.0375±0.0035 (0.034-0.041)	39.1±0.199999999999999 (38.9-39.3)	26.75±2.45 (24.3-29.2)	0.0305±0.0005 (0.03-0.031)	0.044±0.007 (0.037-0.051)	25.55±0.75 (24.8-26.3)	31.3±4.8 (26.5-36.1)	0.0425±0.0025 (0.04-0.045)	0.059±0.004 (0.055-0.063)	35.35±0.949999999999999 (34.4-36.3)	41.95±2.35 (39.6-44.3)	0.0735±0.0035 (0.07-0.077)	0.103±0.003 (0.1-0.106)	60.9±0.199999999999999 (60.7-61.1)	73.25±2.45 (70.8-75.7)	0.1205±0.0045 (0.116-0.125)	0.1405±0.000499999999999987 (0.14-0.141)	41.95±1.35 (40.6-43.3)	42.55±5.15000000000003 (37.4-47.7)	58.05±1.35 (56.7-59.4)	57.45±5.15 (52.3-62.6)	1.55±0.05 (1.5-1.6)	2.75±0.350000000000001 (2.4-3.1)	2.3±0.0999999999999999 (2.2-2.4)	2.7±0 (2.7-2.7)	8.7±0.2 (8.5-8.9)	7.4±0 (7.4-7.4)	0.2±8.6 (-8.4-8.8)	3.75±7.15 (-3.4-10.9)	8.6±0.2 (8.4-8.8)	7.15±3.75 (3.4-10.9)	14.7±3.8 (10.9-18.5)	10.9±1.5 (9.4-12.4)	2.2±0 (2.2-2.2)	1.9±0 (1.9-1.9)	49.1±0 (49.1-49.1)	70.7±0 (70.7-70.7)	0.985±0.185 (0.8-1.17)	1.58±0 (1.58-1.58)	0.73±0 (0.73-0.73)	0.88±0 (0.88-0.88)	21.1±0 (21.1-21.1)	19.51±0 (19.51-19.51)	16.25±0.75 (15.5-17)	26.75±0.25 (26.5-27)	42.945±6.445 (36.5-49.39)	59.155±0.215 (58.94-59.37)
	hind (M)		0.04975±0.01 (0.038-0.066)		22.325±3.15941054628866 (18.5-27.2)		0.04525±0.0205836707124847 (0.02-0.067)		21.2±11.9400586263217 (9.7-39.6)		0.1345±0.0568396868393906 (0.064-0.216)		56.5±11.5193315778304 (37.9-69.2)		0.17975±0.0528316903004248 (0.124-0.246)		77.675±3.15941054628866 (72.8-81.5)		0.2295±0.0616826555848563 (0.17-0.312)		27.15±15.209454296588 (12.3-51.1)		72.85±15.209454296588 (48.9-87.7)		3.55±0.610327780786684 (2.7-4.4)		4.35±1.1842719282327 (3.2-5.9)		4.825±1.24373429638328 (3.3-6.1)		-4.15±10.4006009441763 (-16.7-10.7)		9.5±5.92832185361085 (0.2-16.7)		7.975±1.51058763400208 (6.4-10.4)		2.35±0.349999999999999 (2-2.7)		60.1±1.8 (58.3-61.9)		2.225±0.884773982438453 (0.93-3.38)		0.44±0 (0.44-0.44)		17.68±1.93 (15.75-19.61)		7.5±1.62018517460197 (5-9.5)		54.2775±29.6566766302295 (28.92-104.83)
CC019	fore (F)	0.059±0.0005 (0.056-0.062)	0.094±0.013 (0.081-0.107)	27.75±3.35 (26.7-28.8)	36.95±5.04999999999996 (31.9-42)	0.073±0.002 (0.067-0.079)	0.0455±0.0165 (0.029-0.062)	34.2±0.800000000000001 (31.7-36.7)	17.95±6.55 (11.4-24.5)	0.081±0.00999999999999997 (0.074-0.088)	0.1145±0.0035 (0.111-0.118)	38.05±4.19999999999996 (34.5-41.6)	45.15±1.45 (43.7-46.6)	0.154±0.012 (0.153-0.155)	0.1595±0.0125 (0.147-0.172)	72.25±3.35 (71.2-73.3)	63.05±5.05 (58-68.1)	0.213±0.012 (0.211-0.215)	0.2535±0.0005 (0.253-0.254)	47.35±3.2 (43.2-51.5)	27.8±8.10000000000001 (19.7-35.9)	52.65±3.2 (48.5-56.8)	72.2±8.10000000000004 (64.1-80.3)	2.6±0.3 (2.5-2.7)	1.75±0.35 (1.4-2.1)	4.05±0.2 (4-4.1)	4.8±0 (4.8-4.8)	4.75±0.899999999999985 (4.7-4.8)	4±0 (4-4)	-1.15±6.3 (-11.9-9.6)	-1.05±7.75 (-8.8-6.7)	10.75±4.4 (9.6-11.9)	7.75±1.05 (6.7-8.8)	6.95±3.4 (4.9-9)	7.4±1.9 (5.5-9.3)	1.8±0 (1.8-1.8)	1.6±0 (1.6-1.6)	53±0 (53-53)	66.8±0 (66.8-66.8)	0.7±0.135 (0.58-0.82)	0.46±0.0600000000000002 (0.4-0.52)	0.81±0 (0.81-0.81)	0.42±0 (0.42-0.42)	18.66±0 (18.66-18.66)	13.85±0 (13.85-13.85)	9.5±1.5 (8.5-10.5)	5.5±0 (5.5-5.5)	17.405±1.285 (14.24-20.57)	9.565±1.235 (8.33-10.8)
	fore (M)	0.057±0.01 (0.035-0.07)	0.0465±0.0035 (0.043-0.05)	29.65±5.58233821977853 (20.2-34.6)	30.4±4.2 (26.2-34.6)	0.0655±0.0114345966260292 (0.05-0.08)	0.0495±0.0065 (0.043-0.056)	34.775±7.28950444131833 (26.6-46.1)	31.95±2.15 (29.8-34.1)	0.06725±0.00887059749960507 (0.058-0.08)	0.0585±0.0065 (0.052-0.065)	35.575±4.53065944427517 (29.7-42.1)	37.65±2.05 (35.6-39.7)	0.133±0.00308220700148449 (0.13-0.138)	0.1085±0.0135 (0.095-0.122)	70.35±5.58233821977852 (65.4-79.8)	69.6±4.2 (65.4-73.8)	0.19±0.0108857705285386 (0.173-0.203)	0.1555±0.00950000000000001 (0.146-0.165)	49.1±7.48732261893398 (38.7-57.7)	45.85±0.350000000000001 (45.5-46.2)	50.9±7.48732261893395 (42.3-61.3)	54.15±0.350000000000001 (53.8-54.5)	2.55±0.844097150806706 (1.9-4)	2.35±0.450000000000002 (1.9-2.8)	3.625±0.21650635094611 (3.3-3.9)	2.95±0.15 (2.8-3.1)	5.425±0.349106001094224 (5.1-6)	6.75±0.45 (6.3-7.2)	-7.2±7.39019620849136 (-18.1-1.1)	13.3±4.2 (9.1-17.5)	7.75±6.81120400516678 (1.1-18.1)	13.3±4.2 (9.1-17.5)	8.75±3.43984011256337 (6.5-14.7)	23.1±1.1 (22-24.2)	1.5±0.1 (1.4-1.6)	2.1±0 (2.1-2.1)	55.8±3.1 (52.7-58.9)	60.6±0 (60.6-60.6)	0.95±0.459728180558904 (0.54-1.73)	1.755±0.105 (1.65-1.86)	0.715±0.115 (0.6-0.83)	0.91±0 (0.91-0.91)	19.92±1.31 (18.61-21.23)	25.34±0 (25.34-25.34)	16.75±9.01734439843572 (7.5-26.5)	52.25±3.25 (49-55.5)	27.165±15.0688594458904 (14.69-52.91)	59.42±0.0100000000000016 (59.41-59.43)
	hind (F)	0.0605±0.0035 (0.057-0.064)	0.073±0.005 (0.068-0.078)	28.7±1.1 (27.6-29.8)	29.85±1.15 (28.7-31)	0.0695±0.0125 (0.057-0.082)	0.0105±0.0035 (0.007-0.014)	33.25±6.85000000000001 (26.4-40.1)	4.25±1.15 (3.1-5.4)	0.08±0.014 (0.066-0.094)	0.16±0 (0.16-0.16)	38.05±5.75 (32.3-43.8)	65.9±2.3 (63.6-68.2)	0.15±0.001 (0.149-0.151)	0.1705±0.00249999999999999 (0.168-0.173)	71.3±1.1 (70.2-72.4)	70.15±1.15 (69-71.3)	0.21±0.005 (0.205-0.215)	0.243±0.00800000000000001 (0.235-0.251)	46.5±8.9 (37.6-55.4)	6.05±1.75 (4.3-7.8)	53.5±8.9 (44.6-62.4)	93.95±1.75 (92.2-95.7)	2.5±0.1 (2.4-2.6)	2.35±0.15 (2.2-2.5)	4±0.0999999999999999 (3.9-4.1)	4.65±0.15 (4.5-4.8)	4.9±0.1 (4.8-5)	4.2±0 (4.2-4.2)	-1.25±18.65 (-19.9-17.4)	-5.6±17.5 (-23.1-11.9)	18.65±1.25 (17.4-19.9)	17.5±5.6 (11.9-23.1)	4.75±0.45 (4.3-5.2)	6.75±2.25 (4.5-9)	2.3±0 (2.3-2.3)	2.2±0 (2.2-2.2)	41.6±0 (41.6-41.6)	45.7±0 (45.7-45.7)	0.685±0.065 (0.62-0.75)	0.52±0.0699999999999997 (0.45-0.59)	0.41±0 (0.41-0.41)	0.23±0 (0.23-0.23)	13.89±0 (13.89-13.89)	9.29±0 (9.29-9.29)	8.25±2.25 (6-10.5)	5.75±0.25 (5.5-6)	17.08±1.3 (15.78-18.38)	11.32±1.82 (9.5-13.14)
	hind (M)	0.05375±0.0075 (0.043-0.063)	0.0425±0.0055 (0.037-0.048)	32.075±5.16109242312128 (25.8-38.2)	25.25±2.65000000000001 (22.6-27.9)	0.0415±0.0165755844542508 (0.024-0.06)	0.036±0.003 (0.033-0.039)	23.425±5.66761634199069 (15.2-30)	21.1±1.4 (19.7-22.5)	0.07775±0.0184983107336859 (0.046-0.092)	0.091±0.005 (0.086-0.096)	44.475±2.97772983999556 (40.4-48.8)	53.65±4.15 (49.5-57.8)	0.11925±0.0321976319004985 (0.07-0.148)	0.127±0.002 (0.125-0.129)	67.925±5.16109242312129 (61.8-74.2)	74.75±2.65000000000001 (72.1-77.4)	0.173±0.0362146379244636 (0.114-0.206)	0.1695±0.00349999999999999 (0.166-0.173)	34.175±6.38646028720137 (23.7-40.5)	28.35±2.94999999999998 (25.4-31.3)	65.825±6.38646028720135 (59.5-76.3)	71.65±2.95 (68.7-74.6)	2.2±0.524404424085077 (1.6-2.9)	3±0.4 (2.6-3.4)	3.3±0.674536878161602 (2.2-3.9)	3.25±0.0499999999999998 (3.2-3.3)	6.275±1.70788612032536 (5-9.2)	6.1±0.1 (6-6.2)	-2.025±15.3841436225745 (-22.6-17)	19.05±4.35 (14.7-23.4)	14.375±5.84224913881632 (7.7-22.6)	19.05±4.35 (14.7-23.4)	6.575±3.25221078652661 (2.5-11.6)	26.8±6.8 (20-33.6)	1.9±0.3 (1.6-2.2)	1.8±0 (1.8-1.8)	58.8±4.5 (54.3-63.3)	45.1±0 (45.1-45.1)	0.95±0.309596511608255 (0.61-1.37)	1.89±0.24 (1.65-2.13)	0.865±0.115 (0.75-0.98)	0.9±0 (0.9-0.9)	20.755±1.705 (19.05-22.46)	25.61±0 (25.61-25.61)	15.25±4.65698400254929 (8.5-20.5)	47.25±0.75 (46.5-48)	31.9325±15.2878814343257 (16.17-51.85)	58.625±6.32499999999998 (52.3-64.95)
CC041	fore (F)	0.0775±0.0005 (0.077-0.078)	0.045±0.007 (0.038-0.057)	37.05±5.15 (31.9-42.2)	26.25±5.96384942801208 (19.1-35.5)	0.044±0.019 (0.025-0.063)	0.06675±0.0204006740084733 (0.035-0.091)	19.75±6.25 (13.5-26)	36.65±4.92163590689113 (31.2-41.9)	0.092±0.00999999999999997 (0.082-0.102)	0.0685±0.022477766792989 (0.035-0.09)	43.25±1.05 (42.2-44.3)	37.15±4.0208829876036 (32.3-42.3)	0.1355±0.0285 (0.107-0.164)	0.1355±0.0405 (0.07-0.178)	62.95±5.15 (57.8-68.1)	73.75±5.96384942801208 (64.5-80.9)	0.213±0.028 (0.185-0.241)	0.18±0.044367781102958 (0.108-0.22)	30.75±7.35 (23.4-38.1)	49.575±4.55103010317445 (42.4-55)	69.25±7.34999999999994 (61.9-76.6)	50.425±4.55103010317445 (45-57.6)	1.75±0.35 (1.4-2.1)	3±0.860232526704263 (1.8-4.2)	4.05±0.549999999999999 (3.5-4.6)	3.45±0.838152730712012 (2.1-4.2)	4.9±0.599999999999994 (4.3-5.5)	6.175±2.06806068576336 (4.7-9.7)	1.1±10.1 (-9-11.2)	-0.825±7.58926050415981 (-13.1-7.7)	10.1±1.1 (9-11.2)	5.725±5.04993811843274 (1-13.1)	18.5±1.1 (17.4-19.6)	9.375±5.41034887969344 (4.2-17.8)	1.1±0 (1.1-1.1)	1.55±0.15 (1.4-1.7)	70.1±0 (70.1-70.1)	58.95±19.95 (39-78.9)	1.7±0.51 (1.19-2.21)	1.3175±1.28201745307933 (0.29-3.5)	0.65±0 (0.65-0.65)	0.51±0.37 (0.14-0.88)	15.71±0 (15.71-15.71)	18.175±3.12500000000001 (15.05-21.3)	9±1 (8-10)	12.625±7.01226603887787 (7-24.5)	41.185±7.22499999999998 (33.96-48.41)	42.295±37.9644797804474 (7.01-102.71)
	fore (M)	0.0445±0.0035 (0.041-0.048)	0.0593±0.0009 (0.058-0.06)	23.6±1.3 (22.3-24.9)	46.9±4.24264068711928 (43.9-52.9)	0.051±0.032 (0.019-0.083)	0.033±0.00848528137423857 (0.021-0.039)	26.85±16.65 (10.2-43.5)	25.4±4.38406204335659 (19.2-28.5)	0.0915±0.0315 (0.06-0.123)	0.0356666666666667±0.00329983164553722 (0.031-0.038)	49.5±18 (31.5-67.5)	27.6333333333333±0.188561808316412 (27.5-27.9)	0.1425±0.0005 (0.142-0.143)	0.0686666666666667±0.0117851130197758 (0.052-0.077)	76.4±1.3 (75.1-77.7)	53.1±4.24264068711928 (47.1-56.1)	0.1865±0.0045 (0.182-0.191)	0.128666666666667±0.0131993265821488 (0.11-0.138)	35.6±22.4 (13.2-58)	47.5±4.80832611206854 (40.7-50.9)	64.4±22.4 (42-86.8)	52.5±4.80832611206852 (49.1-59.3)	3.25±0.25 (3-3.5)	1.16666666666667±0.188561808316413 (0.9-1.3)	3.55±0.05 (3.5-3.6)	2.43333333333333±0.235702260395516 (2.1-2.6)	5.5±0.2 (5.3-5.7)	8.36666666666667±1.08423039781937 (7.6-9.9)	4.75±8.25 (-3.5-13)	8.26666666666667±9.09810725126691 (-4.6-14.7)	8.25±4.75 (3.5-13)	11.3333333333333±4.76118565998942 (4.6-14.7)	21.4±9.6 (11.8-31)	21.2333333333333±4.90260701622672 (14.3-24.7)	1.4±0 (1.4-1.4)	1.2±0 (1.2-1.2)	78.8±0 (78.8-78.8)	82.6±0 (82.6-82.6)	1.765±0.184999999999998 (1.58-1.95)	1.41666666666667±0.315841028929991 (0.97-1.64)	0.97±0 (0.97-0.97)	1.07±0 (1.07-1.07)	12.15±0 (12.15-12.15)	10.9±0 (10.9-10.9)	16.5±1 (15.5-17.5)	23.1666666666667±5.18544972870135 (19.5-30.5)	49.935±6.35499999999998 (43.58-56.29)	57.3966666666667±7.64146728202263 (46.59-62.8)
	hind (F)	0.0425±0.0185 (0.024-0.061)	0.10275±0.05 (0.053-0.182)	39.2±11.8 (27.4-51)	50.85±15.7019903197015 (30.6-74.5)	0.026±0.000999999999999999 (0.025-0.027)	0.02275±0.00892678553567856 (0.012-0.036)	25.6±4.29999999999997 (21.3-29.9)	12.025±4.53065944427519 (5.5-16.5)	0.0355±0.0025 (0.033-0.038)	0.071±0.0388265373166344 (0.038-0.135)	35.15±7.45000000000002 (27.7-42.6)	37.125±17.4294829240571 (15.4-63.9)	0.0615±0.0035 (0.058-0.065)	0.09325±0.0356607276986884 (0.06-0.147)	60.8±11.8 (49-72.6)	49.15±15.7019903197015 (25.5-69.4)	0.104±0.015 (0.089-0.119)	0.19575±0.049443781206538 (0.113-0.244)	42.4±1.1 (41.3-43.5)	27.925±12.023804514379 (7.9-39.5)	57.6±1.1 (56.5-58.7)	72.075±12.023804514379 (60.5-92.1)	1.8±0.8 (1-2.6)	1.15±0.726291952316698 (0.3-2.3)	2±0.3 (1.7-2.3)	3.7±0.951314879522023 (2.1-4.6)	10.4±1.6 (8.8-12)	5.725±2.03884158286023 (4-9.2)	11.05±1.44999999999999 (9.6-12.5)	0.225000000000001±8.89870074786202 (-9.5-11.5)	11.05±1.44999999999999 (9.6-12.5)	8.675±1.99546360528073 (6.3-11.5)	39.6±7.6 (32-47.2)	17.325±5.88191082897385 (7.8-23.4)	2.1±0 (2.1-2.1)	1±0.2 (0.8-1.2)	56.9±0 (56.9-56.9)	75.9±2.9 (73-78.8)	1.175±0.325 (0.85-1.5)	3.3625±3.55738228898723 (0.66-9.47)	0.8±0 (0.8-0.8)	0.94±0.09 (0.85-1.03)	19.12±0 (19.12-19.12)	22.665±3.73499999999999 (18.93-26.4)	18.75±3.75 (15-22.5)	12.375±6.52279656282487 (7.5-23.5)	58.535±8.06500000000001 (50.47-66.6)	83.0575±72.0091564924212 (16.22-204.36)
	hind (M)	0.049±0.027 (0.022-0.076)	0.0565±0.0015 (0.055-0.058)	21.05±4.74999999999999 (16.3-25.8)	44.55±3.95 (40.6-48.5)	0.071±0.021 (0.05-0.092)	0.0285±0.0015 (0.027-0.03)	34.65±3.54999999999996 (31.1-38.2)	22.45±3.45 (19-25.9)	0.0935±0.0335 (0.06-0.127)	0.0435±0.0145 (0.029-0.058)	44.35±1.15 (43.2-45.5)	32.95±7.44999999999999 (25.5-40.4)	0.1645±0.0545 (0.11-0.219)	0.072±0.013 (0.059-0.085)	78.95±4.75 (74.2-83.7)	55.45±3.95 (51.5-59.4)	0.2135±0.0815 (0.132-0.295)	0.128±0.0139999999999999 (0.114-0.142)	43.7±1.9 (41.8-45.6)	41.15±9.24999999999999 (31.9-50.4)	56.3±1.9 (54.4-58.2)	58.85±9.25000000000002 (49.6-68.1)	4±1.1 (2.9-5.1)	1.3±0.200000000000001 (1.1-1.5)	4.05±1.55 (2.5-5.6)	2.45±0.249999999999998 (2.2-2.7)	5.65±2.25 (3.4-7.9)	8.2±1 (7.2-9.2)	14.5±16.6 (-2.1-31.1)	11.05±19.65 (-8.6-30.7)	16.6±14.5 (2.1-31.1)	19.65±11.05 (8.6-30.7)	19.55±8.65 (10.9-28.2)	21.2±8.9 (12.3-30.1)	2.5±0 (2.5-2.5)	2.6±0 (2.6-2.6)	66.6±0 (66.6-66.6)	64.6±0 (64.6-64.6)	1.89±0.799999999999999 (1.09-2.69)	1.665±0.365 (1.3-2.03)	0.88±0 (0.88-0.88)	1.36±0 (1.36-1.36)	20.62±0 (20.62-20.62)	20.6±0 (20.6-20.6)	10.25±2.75 (7.5-13)	24.25±3.25 (21-27.5)	45.77±2.23 (43.54-48)	67.47±7.57000000000001 (59.9-75.04)
CC061	fore (F)		0.1145±0.0065 (0.108-0.121)		40.35±1.35 (39-41.7)		0.0565±0.0135 (0.043-0.07)		20.35±6.64999999999999 (13.7-27)		0.114±0.033 (0.081-0.147)		39.3±8 (31.3-47.3)		0.1705±0.0195000000000001 (0.151-0.19)		59.65±1.35 (58.3-61)		0.2855±0.0265 (0.259-0.312)		34.45±11.95 (22.5-46.4)		65.55±11.95 (53.6-77.5)		1.5±0.1 (1.4-1.6)		5.4±0.5 (4.9-5.9)		3.65±0.35 (3.3-4)		-2.6±1.5 (-4.1--1.1)		2.6±1.5 (1.1-4.1)		4.45±0.25 (4.2-4.7)		1.6±0 (1.6-1.6)		40.3±0 (40.3-40.3)		1.3±0.87 (0.43-2.17)		0.41±0 (0.41-0.41)		30.76±0 (30.76-30.76)		6.75±2.25 (4.5-9)		25.675±18.355 (7.32-44.03)
	fore (M)	0.0905±0.0065 (0.084-0.097)	0.10075±0.01 (0.089-0.118)	33.1±3.6 (29.5-36.7)	36±4.35143654440691 (30.3-42.3)	0.087±0.0110000000000001 (0.076-0.098)	0.0745±0.017514279888137 (0.048-0.096)	32.05±5.35000000000002 (26.7-37.4)	26.375±5.64374653931232 (17.2-32.6)	0.0965±0.0285 (0.068-0.125)	0.10575±0.00810478253872366 (0.092-0.113)	34.85±8.95000000000002 (25.9-43.8)	37.6±1.83983694929741 (35.4-40.5)	0.184±0.017 (0.167-0.201)	0.18±0.0186815416922695 (0.161-0.205)	66.9±3.6 (63.3-70.5)	64±4.35143654440692 (57.7-69.7)	0.274±0.011 (0.263-0.285)	0.281±0.013729530217746 (0.259-0.294)	48.5±10.6 (37.9-59.1)	40.825±6.52701118430171 (29.8-46.8)	51.5±10.6 (40.9-62.1)	59.175±6.5270111843018 (53.2-70.2)	2.05±0.349999999999999 (1.7-2.4)	1.825±0.326917420765551 (1.4-2.3)	5.2±0.2 (5-5.4)	5.325±0.26809513236909 (4.9-5.6)	3.6±0.1 (3.5-3.7)	3.6±0.187082869338697 (3.4-3.9)	-4.8±3.6 (-8.4--1.2)	-1.05±10.6417808660017 (-13.3-10.5)	4.8±3.6 (1.2-8.4)	10.55±1.74570902500961 (8.5-13.3)	13.2±7.6 (5.6-20.8)	5.85±1.0356157588604 (4.1-6.8)	1.7±0 (1.7-1.7)	1.6±0 (1.6-1.6)	51.7±0 (51.7-51.7)	55.7±2.5 (53.2-58.2)	1.815±0.095 (1.72-1.91)	1.33±0.487903679018717 (0.73-2.09)	0.49±0 (0.49-0.49)	0.48±0.16 (0.32-0.64)	31±0 (31-31)	16.875±0.995 (15.88-17.87)	5±0.5 (4.5-5.5)	6.625±0.960143218483576 (5.5-8)	34.86±0.450000000000003 (34.41-35.31)	24.8±8.43934535375819 (13.8-37.5)
	hind (F)		0.12±0.019 (0.101-0.139)		38.75±5.05000000000001 (33.7-43.8)		0.0585±0.0145 (0.044-0.073)		19±5.2 (13.8-24.2)		0.13±0.004 (0.126-0.134)		42.2±0.0999999999999979 (42.1-42.3)		0.1885±0.0105 (0.178-0.199)		61.25±5.05 (56.2-66.3)		0.308±0.00800000000000001 (0.3-0.316)		30.55±5.95 (24.6-36.5)		69.45±5.95 (63.5-75.4)		1.65±0.350000000000001 (1.3-2)		5.85±0.15 (5.7-6)		3.3±0.0999999999999999 (3.2-3.4)		0.7±10.7 (-10-11.4)		10.7±0.7 (10-11.4)		13.65±4.65 (9-18.3)		2.4±0 (2.4-2.4)		58.3±0 (58.3-58.3)		1.67±0.84 (0.83-2.51)		0.19±0 (0.19-0.19)		23.59±0 (23.59-23.59)		6.75±0.25 (6.5-7)		28.89±15.14 (13.75-44.03)
	hind (M)	0.0945±0.0105 (0.084-0.105)	0.102±0.018 (0.081-0.128)	29.6±4 (25.6-33.6)	36.175±7.33293086016769 (29.1-47.4)	0.0605±0.0045 (0.056-0.065)	0.04425±0.0251333941201741 (0.018-0.075)	18.85±1.94999999999999 (16.9-20.8)	15.475±8.44226717179692 (6.4-24.3)	0.1655±0.0235000000000002 (0.142-0.189)	0.13725±0.0158331140335689 (0.121-0.16)	51.55±5.95000000000005 (45.6-57.5)	48.325±4.24521789782339 (44.9-55.6)	0.226±0.019 (0.207-0.245)	0.1815±0.0274271763038049 (0.142-0.219)	70.4±4 (66.4-74.4)	63.825±7.33293086016771 (52.6-70.9)	0.32±0.00900000000000001 (0.311-0.329)	0.28375±0.0162692194035239 (0.268-0.309)	27.05±4.25000000000001 (22.8-31.3)	23.225±10.8837895514384 (10.3-34.3)	72.95±4.25 (68.7-77.2)	76.775±10.8837895514384 (65.7-89.7)	2.45±0.449999999999999 (2-2.9)	1.85±0.531507290636732 (1.1-2.4)	6.05±0.15 (5.9-6.2)	5.375±0.326917420765551 (5.1-5.9)	3.2±0 (3.2-3.2)	3.625±0.204633819296811 (3.3-3.8)	-1.75±16.35 (-18.1-14.6)	-0.0749999999999993±16.1234883012331 (-19.4-17.8)	16.35±1.75 (14.6-18.1)	15.875±2.82079332812597 (12.5-19.4)	2.75±0.15 (2.6-2.9)	6.2±3.34962684488885 (4.2-12)	2.8±0 (2.8-2.8)	2±0.2 (1.8-2.2)	48.4±0 (48.4-48.4)	58.35±9.54999999999999 (48.8-67.9)	1.155±0.095 (1.06-1.25)	1.175±0.158823801742685 (0.97-1.41)	0.13±0 (0.13-0.13)	0.185±0.065 (0.12-0.25)	8.58±0 (8.58-8.58)	13.03±2.06999999999999 (10.96-15.1)	4.5±0 (4.5-4.5)	6.125±0.960143218483576 (5-7.5)	18.95±1.11 (17.84-20.06)	21.96±3.42230916195483 (16.56-25.84)
Supplementary Table 2.
Average measurements are presented, +/- standard deviation, with measurement ranges following in parentheses.
F = female; M = male
CV = coefficient of variation; SL = step length; SW = step width
[truncated: 36 more columns]

## Sheet: ANOVA
Strain	Parameter		Limb	Swing		%SwingStride		Brake		%BrakeStride		Propel		%PropelStride		Stance		%StanceStride		Stride		%BrakeStance		%PropelStance		Stance/Swing		StrideLength		Stride Frequency		PawAngle		Absolute PawAngle		Paw Angle Variability		StanceWidth		StepAngle		SLVar		SWVar		StepAngleVar		#Steps
				std error	p	std error	p	std error	p	std error	p	std error	p	std error	p	std error	p	std error	p	std error	p	std error	p	std error	p	std error	p	std error	p	std error	p	std error	p	std error	p	std error	p	std error	p	std error	p	std error	p	std error	p	std error	p	std error	p
	Gender		Fore	0.009093	0.5507	2.2	0.3168	0.000433	0.0187	4.05	0.3066	0.010825	0.3192	1.60215	0.2859	0.010392	0.1863	2.2	0.3168	0.019919	0.2849	3.8	0.2662	3.8	0.2662	0.34641	0.4967	0.389711	0.2966	0.34641	0.1493	2.81458	0.5345	2.81458	0.5345	0.952628	0.1436	0.1	0.2048	6.9	0.4305	0.115	0.1943	0.203516	0.7284	2.67	0.6616	1.73205	0.1148
	Infection		Fore	0.0105	0.8802	1.90526	0.4337	0.0005	0.0245	3.5074	0.8274	0.0125	0.924	1.85	0.2986	0.012	0.5135	1.90526	0.4337	0.023	0.7274	3.2909	0.5089	3.2909	0.5089	0.4	0.5424	0.45	0.7338	0.4	0.3119	3.25	0.9511	3.25	0.9511	1.1	0.4859	0.086603	0.2601	5.97558	0.5533	0.099593	0.4613	0.235	0.7439	2.31229	0.903	2	0.2317
CC013	Gender*Infection		Fore	0	.	0	.	0	.	0	.	0	.	0	.	0	.	0	.	0	.	0	.	0	.	0	.	0	.	0	.	0	.	0	.	0	.	0	.	0	.	0	.	0	.	0	.	0	.
	Gender		Hind	0.004104	0.1958	1.61265	0.0123	0.009469	0.5078	4.81196	0.342	0.022052	0.1476	4.5151	0.168	0.020501	0.1201	1.61265	0.0123	0.023922	0.1219	6.06836	0.2603	6.06836	0.2603	0.294958	0.0976	0.459483	0.1325	0.4848	0.0451	5.06034	0.4704	2.51584	0.6601	1.45787	0.2493					0.346397	0.3946					0.663796	<.0001
	Infection		Hind	0.004739	0.3622	1.39659	0.174	0.0082	0.9422	5.55637	0.6269	0.025463	0.7591	5.21359	0.5546	0.023672	0.5605	1.39659	0.174	0.027622	0.7321	7.00714	0.9675	7.00714	0.9675	0.255441	0.1781	0.530566	0.7217	0.559799	0.298	5.84318	0.7735	2.90504	0.8129	1.26255	0.299					0.399984	0.4905					0.766485	0.001
	Gender*Infection		Hind	0	.	0	.	0	.	0	.	0	.	0	.	0	.	0	.	0	.	0	.	0	.	0	.	0	.	0	.	0	.	0	.	0	.					0	.					0	.
	Gender		Fore	0.000992	0.0363	0.396863	0.048	0.003307	0.2082	1.35595	0.1322	0.002976	0.1145	1.75281	0.4196	0.000331	0.017	0.396863	0.048	0.001323	0.0312	2.24889	0.2006	2.24889	0.2006	0.033072	0.0431	0.033072	0.041	0.066144	0.06	2.81111	0.612	2.81111	0.612	0.165359	0.0193	0.066144	0.2033	2.05046	0.2644	0.079373	0.1232	0.076065	0.3053	0.866484	0.169	6.28366	0.2866
	Infection		Fore	0.000992	0.0431	0.396863	0.0946	0.003307	0.2186	1.35595	0.1715	0.002976	0.182	1.75281	0.5908	0.000331	0.0509	0.396863	0.0946	0.001323	0.048	2.24889	0.2167	2.24889	0.2167	0.033072	0.0983	0.033072	0.0622	0.066144	0.0929	2.81111	0.8743	2.81111	0.8743	0.165359	0.0251	0.066144	0.372	2.05046	0.4705	0.079373	0.1525	0.076065	0.4178	0.866484	0.208	6.28366	0.3965
CC019	Gender*Infection		Fore	0.000992	0.0774	0.396863	0.1043	0.003307	0.4601	1.35595	0.2229	0.002976	0.349	1.75281	0.6209	0.000331	0.7699	0.396863	0.1043	0.001323	0.2033	2.24889	0.2764	2.24889	0.2764	0.033072	0.1278	0.033072	0.3098	0.066144	0.5879	2.81111	0.9072	2.81111	0.9072	0.165359	0.0322	0.066144	0.5879	2.05046	0.7498	0.079373	0.2461	0.076065	0.6372	0.866484	0.8891	6.28366	0.4546
	Gender		Hind	0.002568	0.011	1.51348	0.2358	0.005148	0.0203	2.0427	0.0086	0.005745	0.0067	1.63484	0.0013	0.008718	0.0773	1.51348	0.2358	0.009966	0.0323	2.50815	0.0036	2.50815	0.0036	0.164531	0.199	0.185616	0.03	0.461972	0.1267	6.4648	0.3635	2.0926	0.5125	1.62758	0.0143					0.097066	0.0056					1.33744	0.0001
	Infection		Hind	0.002568	0.0601	1.51348	0.3847	0.005148	0.0408	2.0427	0.0171	0.005745	0.0211	1.63484	0.029	0.008718	0.4488	1.51348	0.3847	0.009966	0.3952	2.50815	0.0136	2.50815	0.0136	0.164531	0.3615	0.185616	0.3822	0.461972	0.6526	6.4648	0.3915	2.0926	0.6883	1.62758	0.0152					0.097066	0.0293					1.33744	0.0007
	Gender*Infection		Hind	0.002568	0.9071	1.51348	0.8463	0.005148	0.9073	2.0427	0.4229	0.005745	0.0272	1.63484	0.4074	0.008718	0.7272	1.51348	0.8463	0.009966	0.4872	2.50815	0.3585	2.50815	0.3585	0.164531	0.614	0.185616	0.4499	0.461972	0.7859	6.4648	0.5417	2.0926	0.7558	1.62758	0.0312					0.097066	0.0929					1.33744	0.0015
	Gender		Fore	0.000217	0.0003	1.03923	0.0065	0.003464	0.0391	0.151554	0.0003	0.005846	0.051	1.16913	0.0098	0.008877	0.0583	1.03923	0.0065	0.008877	0.1211	0.887676	0.0039	0.887676	0.0039	0.216506	0.0298	0.173205	0.1336	0.194856	0.0239	2.61973	0.5273	2.61973	0.5273	2.74963	0.435	0.064952	0.1295	8.6386	0.448	0.694985	0.6061	0.160215	0.3034	1.35316	0.1833	0.866025	0.014
	Infection		Fore	0.000217	0.0016	1.03923	0.1096	0.003464	0.0494	0.151554	0.0006	0.005846	0.0688	1.16913	0.0203	0.008877	0.1855	1.03923	0.1096	0.008877	0.1352	0.887676	0.0241	0.887676	0.0241	0.216506	0.5038	0.173205	0.1336	0.194856	0.0281	2.61973	0.7984	2.61973	0.7984	2.74963	0.6586	0.064952	0.4375	8.6386	0.7075	0.694985	0.9302	0.160215	0.744	1.35316	0.5634	0.866025	0.0561
CC041	Gender*Infection		Fore	0.000217	0.0022	1.03923	0.1402	0.003464	0.0561	0.151554	0.001	0.005846	0.9246	1.16913	0.0946	0.008877	0.3817	1.03923	0.1402	0.008877	0.2468	0.887676	0.622	0.887676	0.622	0.216506	0.7621	0.173205	0.2533	0.194856	0.0386	2.61973	0.9427	2.61973	0.9427	2.74963	0.6967	0.064952	0.8652	8.6386	0.8513	0.694985	0.9581	0.160215	0.9559	1.35316	0.8432	0.866025	0.0742
	Gender		Hind	0.012055	0.1976	4.01008	0.0598	0.003768	0.0098	1.49962	0.0026	0.010343	0.0726	4.26304	0.4554	0.011723	0.0293	4.01008	0.0598	0.016874	0.0304	3.30159	0.2334	3.30159	0.2334	0.264501	0.0133	0.322133	0.0336	0.648368	0.0237	5.32157	0.5213	3.29958	0.2459	2.90553	0.0735					0.785444	0.4646					1.73099	0.0186
	Infection		Hind	0.012055	0.3058	4.01008	0.1659	0.003768	0.0162	1.49962	0.0118	0.010343	0.482	4.26304	0.5956	0.011723	0.1194	4.01008	0.1659	0.016874	0.5534	3.30159	0.3034	3.30159	0.3034	0.264501	0.0571	0.322133	0.552	0.648368	0.4059	5.32157	0.5213	3.29958	0.6918	2.90553	0.1139					0.785444	0.5496					1.73099	0.3028
	Gender*Infection		Hind	0.012055	0.4336	4.01008	0.4812	0.003768	0.0314	1.49962	0.8244	0.010343	0.735	4.26304	0.7757	0.011723	0.2313	4.01008	0.4812	0.016874	0.9285	3.30159	0.3929	3.30159	0.3929	0.264501	0.0887	0.322133	0.94	0.648368	0.4363	5.32157	0.7379	3.29958	0.9605	2.90553	0.2015					0.785444	0.7625					1.73099	0.639
	Gender		Fore	0.001732	0.2123	1.12583	0.2286	0.00433	0.249	0.216506	0.0288	0.007361	0.2708	0.866025	0.1041	0.012124	0.4778	1.12583	0.2286	0.013856	0.6667	0.389711	0.0315	0.389711	0.0315	0.086603	0.2601	0.259808	0.6667	0.173205	0.5456	1.47224	0.1741	1.47224	0.1741	0.259808	0.0231			2.16506	0.1745	0.025981	0.0359	0.138564	0.8425	0.861695	0.0773	0.866025	0.4544
	Infection		Fore	0.001732	0.8211	1.12583	0.7339	0.00433	0.5672	0.216506	0.3	0.007361	0.4117	0.866025	0.2084	0.012124	0.751	1.12583	0.7339	0.013856	0.7399	0.389711	0.1593	0.389711	0.1593	0.086603	0.6667	0.259808	0.7661	0.173205	1	1.47224	0.4735	1.47224	0.4735	0.259808	0.1789			2.16506	0.5252	0.025981	0.0701	0.138564	0.977	0.861695	0.0786	0.866025	0.5456
CC061	Gender*Infection		Fore	0	.	0	.	0	.	0	.	0	.	0	.	0	.	0	.	0	.	0	.	0	.	0	.	0	.	0	.	0	.	0	.	0	.			0	.	0	.	0	.	0	.	0	.
	Gender		Hind	0.009191	0.3724	3.34342	0.3706	0.010585	0.4774	3.6061	0.6457	0.008957	0.1756	2.315	0.2431	0.012173	0.1271	3.34342	0.3706	0.007112	0.0514	4.66673	0.4681	4.66673	0.4681	0.25836	0.298	0.139306	0.0599	0.083853	0.0523	8.22381	0.9228	1.20829	0.0852	1.81834	0.0958					0.239543	0.3489					0.378112	0.0844
	Infection		Hind	0.009191	0.7001	3.34342	0.716	0.010585	0.5307	3.6061	0.6595	0.008957	0.7024	2.315	0.5171	0.012173	0.7852	3.34342	0.716	0.007112	0.1489	4.66673	0.6989	4.66673	0.6989	0.25836	0.7146	0.139306	0.1489	0.083853	0.1104	8.22381	0.9642	1.20829	0.8519	1.81834	0.3864					0.239543	0.9683					0.378112	0.4462
	Gender*Infection		Hind	0	.	0	.	0	.	0	.	0	.	0	.	0	.	0	.	0	.	0	.	0	.	0	.	0	.	0	.	0	.	0	.	0	.					0	.					0	.
Statistically-significant p-values are highlighted yellow.
Nearly significant p-values are highlighted orange.
CV = coefficient of variation; SL = step length; SW = step width
[truncated: 36 more columns]
