# Supplementary material for: Host genetic background influences diverse neurological responses to viral infection in mice
Source: Sci Rep. 2017 Sep 22;7:12194. doi: 10.1038/s41598-017-12477-2 (PMC5610195; doi:10.1038/s41598-017-12477-2)
Supplement: Supplementary file 3 — Supplementary Dataset 3 [file 41598_2017_12477_MOESM3_ESM.xlsx]

## Sheet: open field
Strain	Sex	Infection	FP_MOVES			FP_MOVE_TIME			FP_REST_TIME			FP_DISTANCE			FP_VELOCITY			MARGIN_TIME			CENTER_TIME			VP_ENTRIES			VP_TIME			CENTER_ENTRIES			VP
			average	range	std dev	average	range	std dev	average	range	std dev	average	range	std dev	average	range	std dev	average	range	std dev	average	range	std dev	average	range	std dev	average	range	std dev	average	range	std dev	average	range	std dev
CC013 control	M	N	313.25	300-328	9.93416	1201.75	1140-1261	43.9282	598.25	539-660	43.9282	3313.12	3062.2-3577.5	184.098	1656.15	1530.7-1788.3	92.0411	1020.5	580-1308	275.159	779.5	492-1220	275.159	124.25	68-168	37.9761	189.5	85-303	80.0672	107.75	92-120	11.0538	116.5	64-169	38.513
CC013	M	Y	216			642			1158			1610			804.7			1684			116			41			59			12			35
CC016	F	Y	143	135-151	8	1589.5	1582-1597	7.5	210.5	203-218	7.5	8336	7946.9-8725.1	389.1	4167.75	3973.1-4362.4	194.65	1128.5	1092-1165	36.5	671.5	635-708	36.5	0	0-0	0	0	0-0	0	224.5	201-248	23.5	0	0-0	0
CC041 control	F	N	218.8	197-230	11.6	896.4	706-1141	160.687	903.6	659-1094	160.687	2021.9	1428.2-2916.7	529.932	1010.56	713.6-1457.9	264.974	1618	1507-1692	67.9529	182	108-293	67.9529	16	0-32	12.8374	22.6	1-47	19.252	53.2	30-84	18.8616	16.8	1-32	12.9831
CC041	F	Y	275	246-302	22.9056	1077.33	880-1255	153.723	722.667	545-920	153.723	2025.37	1135.7-3118.6	822.214	1012.3	567.6-1558.9	411.061	1660	1575-1775	84.3603	140	25-225	84.3603	1	0-3	1.41421	1	0-3	1.41421	14.3333	4-29	10.6562	1	0-3	1.41421
CC019 control F	F	N	293	282-304	11	1320.5	1250-1391	70.5	479.5	409-550	70.5	4350.7	2936.3-5765.1	1414.4	2175	1467.9-2882.1	707.1	1608.5	1550-1667	58.5	191.5	133-250	58.5	114	86-142	28	161.5	136-187	25.5	68.5	38-99	30.5	119	97-141	22
CC019 F	F	Y	303	275-331	28	1322.5	1229-1416	93.5	477.5	384-571	93.5	4734.5	3126.2-6342.8	1608.3	2366.9	1562.8-3171	804.1	1464.5	1394-1535	70.5	335.5	265-406	70.5	91	68-114	23	118	103-133	15	96	75-117	21	92.5	77-108	15.5
CC019 control M	M	N	332.5	331-334	1.5	1210	1184-1236	26	590	564-616	26	3172.9	2726.1-3619.7	446.8	1586.1	1362.7-1809.5	223.4	1623	1546-1700	77	177	100-254	77	99	80-118	19	136	100-172	36	63	38-88	25	97.5	79-116	18.5
CC019 M	M	Y	288.5	255-331	23.9983	995.833	831-1223	118.632	804.167	577-969	118.632	1966.47	1579.7-2975.2	497.597	982.9	789.5-1487.3	248.806	1703	1570-1776	81.6415	97	24-230	81.6415	18.5	0-68	24.878	21.1667	0-77	27.7334	23.8333	8-54	16.0148	17.1667	0-63	22.77
CC061 F	F	Y	262.5	245-298	21.4534	1126.25	825-1320	186.46	673.75	480-975	186.46	4247.02	2438.2-5348	1088	2123.12	1218.8-2673.6	543.952	1561.75	1484-1722	93.7293	238.25	78-316	93.7293	62.5	21-103	36.349	97	30-163	62.6299	65.75	30-82	20.8851	62.5	21-101	37.6132
CC061 control M	M	N	297	294-300	3	1030.5	1023-1038	7.5	769.5	762-777	7.5	2979.95	2613.9-3346	366.05	1489.55	1306.4-1672.7	183.15	1592.5	1572-1613	20.5	207.5	187-228	20.5	16	14-18	2	18.5	14-23	4.5	59	51-67	8	16.5	14-19	2.5
CC061 M	M	Y	273.25	250-291	17.0202	1064.5	709-1332	227.897	735.5	468-1091	227.897	2914.15	1146-4840	1371.28	1456.73	572.7-2419.6	685.596	1386.75	1160-1610	176.03	413.25	190-640	176.03	43.25	0-135	54.2051	55.25	0-171	68.6636	74.25	51-93	17.4266	38.25	0-115	45.7787

## Sheet: ANOVA
Strain	Parameter	FP_MOVES			FP_MOVE_TIME			FP_REST_TIME			FP_DISTANCE			FP_VELOCITY			MARGIN_TIME			CENTER_TIME			VP_ENTRIES			VP_TIME			CENTER_ENTRIES			VP			FP_LATENCY_MVT			VP
		Std Error	t Ratio	Prob>|t|	Std Error	t Ratio	Prob>|t|	Std Error	t Ratio	Prob>|t|	Std Error	t Ratio	Prob>|t|	Std Error	t Ratio	Prob>|t|	Std Error	t Ratio	Prob>|t|	Std Error	t Ratio	Prob>|t|	Std Error	t Ratio	Prob>|t|	Std Error	t Ratio	Prob>|t|	Std Error	t Ratio	Prob>|t|							Std Error	t Ratio	Prob>|t|
CC019	Intercept	6.89015	39.26	<.0001	35.7705	30.75	<.0001	35.7705	19.57	<.0001	270.882	11.66	<.0001	135.442	11.66	<.0001	40.1176	37.44	<.0001	40.1176	7.43	<.0001	8.08897	6.3	<.0001	12.0568	6.01	<.0001	8.23862	8.17	<.0001							7.78102	6.39	<.0001
CC019	Sex[F]	6.89015	-3.59	0.0011	35.7705	0.7	0.4863	35.7705	-0.7	0.4863	270.882	1.56	0.129	135.442	1.56	0.129	40.1176	1.29	0.2061	40.1176	-1.29	0.2061	8.08897	-1.14	0.2626	12.0568	-1.06	0.2971	8.23862	0.55	0.5846							7.78102	-0.88	0.3853
	infection[N]	6.89015	0.95	0.3507	35.7705	-0.3	0.7663	35.7705	0.3	0.7663	270.882	-0.8	0.4279	135.442	-0.8	0.4278	40.1176	-0.93	0.36	40.1176	0.93	0.36	8.08897	2.03	0.0501	12.0568	2.11	0.0427	8.23862	0.45	0.6571							7.78102	2.14	0.0402
	Sex[F]*infection[N]	6.89015	-1.78	0.0835	35.7705	-2.71	0.0106	35.7705	2.71	0.0106	270.882	-2.49	0.0178	135.442	-2.49	0.0178	40.1176	2.46	0.0191	40.1176	-2.46	0.0191	8.08897	-1.76	0.0881	12.0568	-1.89	0.0677	8.23862	-2.18	0.0366							7.78102	-1.74	0.0914
	Intercept	7.98302	34.04	<.0001	39.0814	28.21	<.0001	39.0814	17.85	<.0001	301.636	10.5	<.0001	150.818	10.5	<.0001	42.7046	35.05	<.0001	42.7046	7.1	<.0001	8.27884	6.25	<.0001	12.3923	5.94	<.0001	8.65417	7.83	<.0001							7.91739	6.37	<.0001
CC013	infection[N]	7.98302	0.97	0.3379	39.0814	-0.21	0.8324	39.0814	0.21	0.8324	301.636	-0.69	0.493	150.818	-0.69	0.4929	42.7046	-0.99	0.3292	42.7046	0.99	0.3292	8.27884	2.08	0.0448	12.3923	2.15	0.0388	8.65417	0.48	0.6355							7.91739	2.18	0.0357
	Intercept	7.98302	34.04	<.0001	39.0814	28.21	<.0001	39.0814	17.85	<.0001	301.636	10.5	<.0001	150.818	10.5	<.0001	42.7046	35.05	<.0001	42.7046	7.1	<.0001	8.27884	6.25	<.0001	12.3923	5.94	<.0001	8.65417	7.83	<.0001							7.91739	6.37	<.0001
CC041	infection[N]	7.98302	0.97	0.3379	39.0814	-0.21	0.8324	39.0814	0.21	0.8324	301.636	-0.69	0.493	150.818	-0.69	0.4929	42.7046	-0.99	0.3292	42.7046	0.99	0.3292	8.27884	2.08	0.0448	12.3923	2.15	0.0388	8.65417	0.48	0.6355							7.91739	2.18	0.0357
	Intercept	6.89015	39.26	<.0001	35.7705	30.75	<.0001	35.7705	19.57	<.0001	270.882	11.66	<.0001	135.442	11.66	<.0001	40.1176	37.44	<.0001	40.1176	7.43	<.0001	8.08897	6.3	<.0001	12.0568	6.01	<.0001	8.23862	8.17	<.0001							7.78102	6.39	<.0001
CC061	Sex[F]	6.89015	-3.59	0.0011	35.7705	0.7	0.4863	35.7705	-0.7	0.4863	270.882	1.56	0.129	135.442	1.56	0.129	40.1176	1.29	0.2061	40.1176	-1.29	0.2061	8.08897	-1.14	0.2626	12.0568	-1.06	0.2971	8.23862	0.55	0.5846							7.78102	-0.88	0.3853
	infection[N]	6.89015	0.95	0.3507	35.7705	-0.3	0.7663	35.7705	0.3	0.7663	270.882	-0.8	0.4279	135.442	-0.8	0.4278	40.1176	-0.93	0.36	40.1176	0.93	0.36	8.08897	2.03	0.0501	12.0568	2.11	0.0427	8.23862	0.45	0.6571							7.78102	2.14	0.0402
	Sex[F]*infection[N]	6.89015	-1.78	0.0835	35.7705	-2.71	0.0106	35.7705	2.71	0.0106	270.882	-2.49	0.0178	135.442	-2.49	0.0178	40.1176	2.46	0.0191	40.1176	-2.46	0.0191	8.08897	-1.76	0.0881	12.0568	-1.89	0.0677	8.23862	-2.18	0.0366							7.78102	-1.74	0.0914
