# Supplementary material for: Host genetic background influences diverse neurological responses to viral infection in mice
Source: Sci Rep. 2017 Sep 22;7:12194. doi: 10.1038/s41598-017-12477-2 (PMC5610195; doi:10.1038/s41598-017-12477-2)
Supplement: Supplementary file 4 — Supplementary Dataset 4 [file 41598_2017_12477_MOESM4_ESM.xlsx]

## Sheet: CC013
CC013	multiple comparisons	Tukey
Fit Group
Response 0
Whole Model
Lack Of Fit
Source	DF	Sum of Squares	Mean Square	F Ratio
Lack Of Fit	1	0	0	.
Pure Error	8	0	0		Prob > F
Total Error	9	0		.
					Max RSq
				1
Summary of Fit
RSquare	.
RSquare Adj	.
Root Mean Square Error	0
Mean of Response	0
Observations (or Sum Wgts)	12
Analysis of Variance
Source	DF	Sum of Squares	Mean Square	F Ratio
Model	2	0	0	.
Error	9	0	0		Prob > F
C. Total	11	0		.
Parameter Estimates
Term	Estimate	Std Error	t Ratio	Prob>|t|
Intercept	0	0	.	.
Gender[F]	0	0	.	.
Infection[N]	0	0	.	.
Gender
Least Squares Means Table
Level	Least Sq Mean	Std Error	Mean
F	0	0	0
M	0	0	0
Infection
Least Squares Means Table
Level	Least Sq Mean	Std Error	Mean
N	0	0	0
Y	0	0	0
Multiple Comparisons for Infection
Least Squares Means Estimates
Infection	Estimate	Std Error	DF	Lower 95%	Upper 95%
N	0	0	9	.	.
Y	0	0	9	.	.
Tukey HSD All Pairwise Comparisons
Quantile = 2.26208	, Adjusted DF = 9.0	, Adjustment = Tukey
All Pairwise Differences
Infection	-Infection	Difference	Std Error	t Ratio	Prob>|t|	Lower 95%	Upper 95%
N	Y	0	0	.	.	.	.
Response 1
Whole Model
Effect Summary
Source	LogWorth		PValue
Infection	1.292	+++	0.051
Gender	0.775	++	0.16785
Lack Of Fit
Source	DF	Sum of Squares	Mean Square	F Ratio
Lack Of Fit	1	1.06667	1.06667	1.6
Pure Error	8	5.33333	0.66667		Prob > F
Total Error	9	6.4		0.2415
					Max RSq
				0.5
Summary of Fit
RSquare	0.4
RSquare Adj	0.266667
Root Mean Square Error	0.843274
Mean of Response	0.666667
Observations (or Sum Wgts)	12
Analysis of Variance
Source	DF	Sum of Squares	Mean Square	F Ratio
Model	2	4.26667	2.13333	3
Error	9	6.4	0.71111		Prob > F
C. Total	11	10.6667		0.1004
Parameter Estimates
Term	Estimate	Std Error	t Ratio	Prob>|t|
Intercept	0.6	0.266667	2.25	0.051
Gender[F]	0.4	0.266667	1.5	0.1679
Infection[N]	-0.6	0.266667	-2.25	0.051
Gender
Least Squares Means Table
Level	Least Sq Mean	Std Error	Mean
F	1	0.421637	1
M	0.2	0.326599	0.5
Infection
Least Squares Means Table
Level	Least Sq Mean	Std Error	Mean
N	0	0.421637	0
Y	1.2	0.326599	1
Response 2
Whole Model
Effect Summary
Source	LogWorth		PValue
Infection	1.292	+++	0.051
Gender	0.775	++	0.16785
Lack Of Fit
Source	DF	Sum of Squares	Mean Square	F Ratio
Lack Of Fit	1	1.06667	1.06667	1.6
Pure Error	8	5.33333	0.66667		Prob > F
Total Error	9	6.4		0.2415
					Max RSq
				0.5
Summary of Fit
RSquare	0.4
RSquare Adj	0.266667
Root Mean Square Error	0.843274
Mean of Response	0.666667
Observations (or Sum Wgts)	12
Analysis of Variance
Source	DF	Sum of Squares	Mean Square	F Ratio
Model	2	4.26667	2.13333	3
Error	9	6.4	0.71111		Prob > F
C. Total	11	10.6667		0.1004
Parameter Estimates
Term	Estimate	Std Error	t Ratio	Prob>|t|
Intercept	0.6	0.266667	2.25	0.051
Gender[F]	0.4	0.266667	1.5	0.1679
Infection[N]	-0.6	0.266667	-2.25	0.051
Gender
Least Squares Means Table
Level	Least Sq Mean	Std Error	Mean
F	1	0.421637	1
M	0.2	0.326599	0.5
Infection
Least Squares Means Table
Level	Least Sq Mean	Std Error	Mean
N	0	0.421637	0
Y	1.2	0.326599	1
Response 3
Whole Model
Effect Summary
Source	LogWorth		PValue
Gender	1.793	++++	0.01611
Infection	1.531	++++	0.02946
Lack Of Fit
Source	DF	Sum of Squares	Mean Square	F Ratio
Lack Of Fit	1	0.6	0.6	0.8
Pure Error	8	6	0.75		Prob > F
Total Error	9	6.6		0.3972
					Max RSq
				0.617
Summary of Fit
RSquare	0.578723
RSquare Adj	0.485106
Root Mean Square Error	0.856349
Mean of Response	1.16667
Observations (or Sum Wgts)	12
Analysis of Variance
Source	DF	Sum of Squares	Mean Square	F Ratio
Model	2	9.06667	4.53333	6.1818
Error	9	6.6	0.73333		Prob > F
C. Total	11	15.6667		0.0204
Parameter Estimates
Term	Estimate	Std Error	t Ratio	Prob>|t|
Intercept	1.2	0.270801	4.43	0.0016
Gender[F]	0.8	0.270801	2.95	0.0161
Infection[N]	-0.7	0.270801	-2.58	0.0295
Gender
Least Squares Means Table
Level	Least Sq Mean	Std Error	Mean
F	2	0.428174	2
M	0.4	0.331662	0.75
Infection
Least Squares Means Table
Level	Least Sq Mean	Std Error	Mean
N	0.5	0.428174	0.5
Y	1.9	0.331662	1.5
Response 4
Whole Model
Effect Summary
Source	LogWorth		PValue
Infection	1.619	++++	0.02404
Gender	0.061		0.8693
Lack Of Fit
Source	DF	Sum of Squares	Mean Square	F Ratio
Lack Of Fit	1	0.0166667	0.016667	0.017
Pure Error	8	7.83333	0.979167		Prob > F
Total Error	9	7.85		0.8994
					Max RSq
				0.4749
Summary of Fit
RSquare	0.473743
RSquare Adj	0.356797
Root Mean Square Error	0.933928
Mean of Response	1.08333
Observations (or Sum Wgts)	12
Analysis of Variance
Source	DF	Sum of Squares	Mean Square	F Ratio
Model	2	7.06667	3.53333	4.051
Error	9	7.85	0.87222		Prob > F
C. Total	11	14.9167		0.0556
Parameter Estimates
Term	Estimate	Std Error	t Ratio	Prob>|t|
Intercept	0.8	0.295334	2.71	0.024
Gender[F]	-0.05	0.295334	-0.17	0.8693
Infection[N]	-0.8	0.295334	-2.71	0.024
Gender
Least Squares Means Table
Level	Least Sq Mean	Std Error	Mean
F	0.75	0.466964	0.75
M	0.85	0.361709	1.25
Infection
Least Squares Means Table
Level	Least Sq Mean	Std Error	Mean
N	2.2204e-16	0.466964	2.22e-16
Y	1.6	0.361709	1.625
Response 5
Whole Model
Effect Summary
Source	LogWorth		PValue
Infection	1.278	+++	0.05274
Gender	0.208	+	0.6193
Lack Of Fit
Source	DF	Sum of Squares	Mean Square	F Ratio
Lack Of Fit	1	0.15	0.15	0.16
Pure Error	8	7.5	0.9375		Prob > F
Total Error	9	7.65		0.6996
					Max RSq
				0.4194
Summary of Fit
RSquare	0.407742
RSquare Adj	0.276129
Root Mean Square Error	0.921954
Mean of Response	0.916667
Observations (or Sum Wgts)	12
Analysis of Variance
Source	DF	Sum of Squares	Mean Square	F Ratio
Model	2	5.26667	2.63333	3.098
Error	9	7.65	0.85		Prob > F
C. Total	11	12.9167		0.0947
Parameter Estimates
Term	Estimate	Std Error	t Ratio	Prob>|t|
Intercept	0.65	0.291548	2.23	0.0527
Gender[F]	-0.15	0.291548	-0.51	0.6193
Infection[N]	-0.65	0.291548	-2.23	0.0527
Effect Tests
Source	Nparm	DF	Sum of Squares	F Ratio	Prob > F
Gender	1	1	0.225	0.2647	0.6193
Infection	1	1	4.225	4.9706	0.0527
Gender
Least Squares Means Table
Level	Least Sq Mean	Std Error	Mean
F	0.5	0.460977	0.5
M	0.8	0.357071	1.125
Infection
Least Squares Means Table
Level	Least Sq Mean	Std Error	Mean
N	0	0.460977	0
Y	1.3	0.357071	1.375
Response 6
Whole Model
Effect Summary
Source	LogWorth		PValue
Infection	2.004	+++++	0.00991
Gender	0.842	++	0.14381
Lack Of Fit
Source	DF	Sum of Squares	Mean Square	F Ratio
Lack Of Fit	1	0.45	0.45	2.25
Pure Error	4	0.8	0.2		Prob > F
Total Error	5	1.25		0.208
					Max RSq
				0.9
Summary of Fit
RSquare	0.84375
RSquare Adj	0.78125
Root Mean Square Error	0.5
Mean of Response	1.5
Observations (or Sum Wgts)	8
Analysis of Variance
Source	DF	Sum of Squares	Mean Square	F Ratio
Model	2	6.75	3.375	13.5
Error	5	1.25	0.25		Prob > F
C. Total	7	8		0.0097
Parameter Estimates
Term	Estimate	Std Error	t Ratio	Prob>|t|
Intercept	0.875	0.216506	4.04	0.0099
Gender[F]	-0.375	0.216506	-1.73	0.1438
Infection[N]	-0.875	0.216506	-4.04	0.0099
Gender
Least Squares Means Table
Level	Least Sq Mean	Std Error	Mean
F	0.5	0.353553	0.5
M	1.25	0.25	1.83333
Infection
Least Squares Means Table
Level	Least Sq Mean	Std Error	Mean
N	0	0.353553	0
Y	1.75	0.25	2
Response 7
Whole Model
Effect Summary
Source	LogWorth		PValue
Gender	0.475	+	0.33485
Infection	0.475	+	0.33485
Lack Of Fit
Source	DF	Sum of Squares	Mean Square	F Ratio
Lack Of Fit	1	1.55769	1.55769	0.6923
Pure Error	3	6.75	2.25		Prob > F
Total Error	4	8.30769		0.4664
					Max RSq
				0.5625
Summary of Fit
RSquare	0.461538
RSquare Adj	0.192308
Root Mean Square Error	1.44115
Mean of Response	1.28571
Observations (or Sum Wgts)	7
Analysis of Variance
Source	DF	Sum of Squares	Mean Square	F Ratio
Model	2	7.12088	3.56044	1.7143
Error	4	8.30769	2.07692		Prob > F
C. Total	6	15.4286		0.2899
Parameter Estimates
Term	Estimate	Std Error	t Ratio	Prob>|t|
Intercept	0.692308	0.631988	1.1	0.3349
Gender[F]	-0.692308	0.631988	-1.1	0.3349
Infection[N]	-0.692308	0.631988	-1.1	0.3349
Gender
Least Squares Means Table
Level	Least Sq Mean	Std Error	Mean
F	3.3307e-16	1.01905	2.22e-16
M	1.38462	0.747778	1.8
Infection
Least Squares Means Table
Level	Least Sq Mean	Std Error	Mean
N	3.3307e-16	1.01905	2.22e-16
Y	1.38462	0.747778	1.8
Response 8
Whole Model
Effect Summary
Source	LogWorth		PValue
Infection	1.994	+++++	0.01014
Gender	1.189	+++	0.06468
Lack Of Fit
Source	DF	Sum of Squares	Mean Square	F Ratio
Lack Of Fit	1	1.23077	1.23077	.
Pure Error	3	0	0		Prob > F
Total Error	4	1.23077		.
					Max RSq
				1
Summary of Fit
RSquare	0.904274
RSquare Adj	0.85641
Root Mean Square Error	0.5547
Mean of Response	1.85714
Observations (or Sum Wgts)	7
Analysis of Variance
Source	DF	Sum of Squares	Mean Square	F Ratio
Model	2	11.6264	5.81319	18.8929
Error	4	1.23077	0.30769		Prob > F
C. Total	6	12.8571		0.0092
Parameter Estimates
Term	Estimate	Std Error	t Ratio	Prob>|t|
Intercept	1.11538	0.243252	4.59	0.0101
Gender[F]	-0.615385	0.243252	-2.53	0.0647
Infection[N]	-1.11539	0.243252	-4.59	0.0101
Gender
Least Squares Means Table
Level	Least Sq Mean	Std Error	Mean
F	0.5	0.392232	0.5
M	1.73077	0.28782	2.4
Infection
Least Squares Means Table
Level	Least Sq Mean	Std Error	Mean
N	6.6613e-16	0.392232	4.44e-16
Y	2.23077	0.28782	2.6
Response 11
Whole Model
Effect Summary
Source	LogWorth		PValue
Infection	1.553	++++	0.02802
Gender	0.742	++	0.18096
Lack Of Fit
Source	DF	Sum of Squares	Mean Square	F Ratio
Lack Of Fit	1	0.692308	0.692308	2.0769
Pure Error	3	1	0.333333		Prob > F
Total Error	4	1.69231		0.2452
					Max RSq
				0.8971
Summary of Fit
RSquare	0.825792
RSquare Adj	0.738688
Root Mean Square Error	0.650444
Mean of Response	1.57143
Observations (or Sum Wgts)	7
Analysis of Variance
Source	DF	Sum of Squares	Mean Square	F Ratio
Model	2	8.02198	4.01099	9.4805
Error	4	1.69231	0.42308		Prob > F
C. Total	6	9.71429		0.0303
Parameter Estimates
Term	Estimate	Std Error	t Ratio	Prob>|t|
Intercept	0.961538	0.285238	3.37	0.028
Gender[F]	-0.461538	0.285238	-1.62	0.181
Infection[N]	-0.961538	0.285238	-3.37	0.028
Gender
Least Squares Means Table
Level	Least Sq Mean	Std Error	Mean
F	0.5	0.459933	0.5
M	1.42308	0.337499	2
Infection
Least Squares Means Table
Level	Least Sq Mean	Std Error	Mean
N	0	0.459933	-2.2e-16
Y	1.92308	0.337499	2.2
Response 12
Whole Model
Effect Summary
Source	LogWorth		PValue
Infection	0.879	++	0.13209
Gender	0.046		0.89925
Lack Of Fit
Source	DF	Sum of Squares	Mean Square	F Ratio
Lack Of Fit	1	0.0192308	0.01923	0.0085
Pure Error	3	6.75	2.25		Prob > F
Total Error	4	6.76923		0.9322
					Max RSq
				0.5078
Summary of Fit
RSquare	0.50641
RSquare Adj	0.259615
Root Mean Square Error	1.30089
Mean of Response	1.57143
Observations (or Sum Wgts)	7
Analysis of Variance
Source	DF	Sum of Squares	Mean Square	F Ratio
Model	2	6.94505	3.47253	2.0519
Error	4	6.76923	1.69231		Prob > F
C. Total	6	13.7143		0.2436
Parameter Estimates
Term	Estimate	Std Error	t Ratio	Prob>|t|
Intercept	1.07692	0.570477	1.89	0.1321
Gender[F]	-0.076923	0.570477	-0.13	0.8993
Infection[N]	-1.07692	0.570477	-1.89	0.1321
Gender
Least Squares Means Table
Level	Least Sq Mean	Std Error	Mean
F	1	0.919866	1
M	1.15385	0.674997	1.8
Infection
Least Squares Means Table
Level	Least Sq Mean	Std Error	Mean
N	2.2204e-16	0.919866	-2.2e-16
Y	2.15385	0.674997	2.2
Response 13
Whole Model
Effect Summary
Source	LogWorth		PValue
Infection	1.257	+++	0.05536
Gender	0.475	+	0.33485
Lack Of Fit
Source	DF	Sum of Squares	Mean Square	F Ratio
Lack Of Fit	1	0.389423	0.389423	0.6923
Pure Error	3	1.6875	0.5625		Prob > F
Total Error	4	2.07692		0.4664
					Max RSq
				0.7852
Summary of Fit
RSquare	0.735664
RSquare Adj	0.603497
Root Mean Square Error	0.720577
Mean of Response	1.35714
Observations (or Sum Wgts)	7
Analysis of Variance
Source	DF	Sum of Squares	Mean Square	F Ratio
Model	2	5.78022	2.89011	5.5661
Error	4	2.07692	0.51923		Prob > F
C. Total	6	7.85714		0.0699
Parameter Estimates
Term	Estimate	Std Error	t Ratio	Prob>|t|
Intercept	0.846154	0.315994	2.68	0.0554
Gender[F]	-0.346154	0.315994	-1.1	0.3349
Infection[N]	-0.846154	0.315994	-2.68	0.0554
Gender
Least Squares Means Table
Level	Least Sq Mean	Std Error	Mean
F	0.5	0.509525	0.5
M	1.19231	0.373889	1.7
Infection
Least Squares Means Table
Level	Least Sq Mean	Std Error	Mean
N	1.1102e-16	0.509525	0
Y	1.69231	0.373889	1.9
Response 14
Whole Model
Effect Summary
Source	LogWorth		PValue
Infection	0.689	++	0.20483
Gender	0.301	+	0.5
Summary of Fit
RSquare	0.909091
RSquare Adj	0.727273
Root Mean Square Error	0.5
Mean of Response	0.75
Observations (or Sum Wgts)	4
Analysis of Variance
Source	DF	Sum of Squares	Mean Square	F Ratio
Model	2	2.5	1.25	5
Error	1	0.25	0.25		Prob > F
C. Total	3	2.75		0.3015
Parameter Estimates
Term	Estimate	Std Error	t Ratio	Prob>|t|
Intercept	0.75	0.25	3	0.2048
Gender[F]	-0.25	0.25	-1	0.5
Infection[N]	-0.75	0.25	-3	0.2048
Gender
Least Squares Means Table
Level	Least Sq Mean	Std Error	Mean
F	0.5	0.353553	0.5
M	1	0.353553	1
Infection
Least Squares Means Table
Level	Least Sq Mean	Std Error	Mean
N	0	0.353553	0
Y	1.5	0.353553	1.5
Response 15
Whole Model
Effect Summary
Source	LogWorth		PValue
Infection	0.53	+	0.29517
Gender	0.301	+	0.5
Summary of Fit
RSquare	0.833333
RSquare Adj	0.5
Root Mean Square Error	1
Mean of Response	1
Observations (or Sum Wgts)	4
Analysis of Variance
Source	DF	Sum of Squares	Mean Square	F Ratio
Model	2	5	2.5	2.5
Error	1	1	1		Prob > F
C. Total	3	6		0.4082
Parameter Estimates
Term	Estimate	Std Error	t Ratio	Prob>|t|
Intercept	1	0.5	2	0.2952
Gender[F]	-0.5	0.5	-1	0.5
Infection[N]	-1	0.5	-2	0.2952
Gender
Least Squares Means Table
Level	Least Sq Mean	Std Error	Mean
F	0.5	0.707107	0.5
M	1.5	0.707107	1.5
Infection
Least Squares Means Table
Level	Least Sq Mean	Std Error	Mean
N	0	0.707107	0
Y	2	0.707107	2
Response 17
Whole Model
Effect Summary
Source	LogWorth		PValue
Infection	2.063	+++++	0.00865
Gender	1.033	+++	0.09265
Lack Of Fit
Source	DF	Sum of Squares	Mean Square	F Ratio
Lack Of Fit	1	0.581731	0.581731	9.3077
Pure Error	3	0.1875	0.0625		Prob > F
Total Error	4	0.769231		0.0554
					Max RSq
				0.9766
Summary of Fit
RSquare	0.903846
RSquare Adj	0.855769
Root Mean Square Error	0.438529
Mean of Response	1.5
Observations (or Sum Wgts)	7
Analysis of Variance
Source	DF	Sum of Squares	Mean Square	F Ratio
Model	2	7.23077	3.61538	18.8
Error	4	0.769231	0.19231		Prob > F
C. Total	6	8		0.0092
Parameter Estimates
Term	Estimate	Std Error	t Ratio	Prob>|t|
Intercept	0.923077	0.192308	4.8	0.0086
Gender[F]	-0.423077	0.192308	-2.2	0.0927
Infection[N]	-0.923077	0.192308	-4.8	0.0086
Gender
Least Squares Means Table
Level	Least Sq Mean	Std Error	Mean
F	0.5	0.310087	0.5
M	1.34615	0.227542	1.9
Infection
Least Squares Means Table
Level	Least Sq Mean	Std Error	Mean
N	2.2204e-16	0.310087	0
Y	1.84615	0.227542	2.1
Response 18
Whole Model
Effect Summary
Source	LogWorth		PValue
Infection	2.327	++++++	0.00471
Gender	0.074		0.84333
Lack Of Fit
Source	DF	Sum of Squares	Mean Square	F Ratio
Lack Of Fit	1	0.00480769	0.004808	0.021
Pure Error	3	0.6875	0.229167		Prob > F
Total Error	4	0.692308		0.894
					Max RSq
				0.9018
Summary of Fit
RSquare	0.901099
RSquare Adj	0.851648
Root Mean Square Error	0.416025
Mean of Response	1.5
Observations (or Sum Wgts)	7
Analysis of Variance
Source	DF	Sum of Squares	Mean Square	F Ratio
Model	2	6.30769	3.15385	18.2222
Error	4	0.692308	0.17308		Prob > F
C. Total	6	7		0.0098
Parameter Estimates
Term	Estimate	Std Error	t Ratio	Prob>|t|
Intercept	1.03846	0.182439	5.69	0.0047
Gender[F]	-0.038462	0.182439	-0.21	0.8433
Infection[N]	-1.03846	0.182439	-5.69	0.0047
Gender
Least Squares Means Table
Level	Least Sq Mean	Std Error	Mean
F	1	0.294174	1
M	1.07692	0.215865	1.7
Infection
Least Squares Means Table
Level	Least Sq Mean	Std Error	Mean
N	-2.22e-16	0.294174	0
Y	2.07692	0.215865	2.1
Response 19
Whole Model
Effect Summary
Source	LogWorth		PValue
Infection	2.327	++++++	0.00471
Gender	0.074		0.84333
Lack Of Fit
Source	DF	Sum of Squares	Mean Square	F Ratio
Lack Of Fit	1	0.00480769	0.004808	0.021
Pure Error	3	0.6875	0.229167		Prob > F
Total Error	4	0.692308		0.894
					Max RSq
				0.9018
Summary of Fit
RSquare	0.901099
RSquare Adj	0.851648
Root Mean Square Error	0.416025
Mean of Response	1.5
Observations (or Sum Wgts)	7
Analysis of Variance
Source	DF	Sum of Squares	Mean Square	F Ratio
Model	2	6.30769	3.15385	18.2222
Error	4	0.692308	0.17308		Prob > F
C. Total	6	7		0.0098
Parameter Estimates
Term	Estimate	Std Error	t Ratio	Prob>|t|
Intercept	1.03846	0.182439	5.69	0.0047
Gender[F]	-0.038462	0.182439	-0.21	0.8433
Infection[N]	-1.03846	0.182439	-5.69	0.0047
Gender
Least Squares Means Table
Level	Least Sq Mean	Std Error	Mean
F	1	0.294174	1
M	1.07692	0.215865	1.7
Infection
Least Squares Means Table
Level	Least Sq Mean	Std Error	Mean
N	-2.22e-16	0.294174	0
Y	2.07692	0.215865	2.1
Response 20
Whole Model
Effect Summary
Source	LogWorth		PValue
Infection	1.659	++++	0.02195
Gender	0.046		0.89925
Lack Of Fit
Source	DF	Sum of Squares	Mean Square	F Ratio
Lack Of Fit	1	0.0048077	0.004808	0.0085
Pure Error	3	1.6875	0.5625		Prob > F
Total Error	4	1.69231		0.9322
					Max RSq
				0.7891
Summary of Fit
RSquare	0.788462
RSquare Adj	0.682692
Root Mean Square Error	0.650444
Mean of Response	1.5
Observations (or Sum Wgts)	7
Analysis of Variance
Source	DF	Sum of Squares	Mean Square	F Ratio
Model	2	6.30769	3.15385	7.4545
Error	4	1.69231	0.42308		Prob > F
C. Total	6	8		0.0447
Parameter Estimates
Term	Estimate	Std Error	t Ratio	Prob>|t|
Intercept	1.03846	0.285238	3.64	0.022
Gender[F]	-0.038462	0.285238	-0.13	0.8993
Infection[N]	-1.03846	0.285238	-3.64	0.022
Gender
Least Squares Means Table
Level	Least Sq Mean	Std Error	Mean
F	1	0.459933	1
M	1.07692	0.337499	1.7
Infection
Least Squares Means Table
Level	Least Sq Mean	Std Error	Mean
N	-2.22e-16	0.459933	0
Y	2.07692	0.337499	2.1
Response 22
Whole Model
Summary of Fit
RSquare	.
RSquare Adj	.
Root Mean Square Error	0
Mean of Response	2.5
Observations (or Sum Wgts)	3
Analysis of Variance
Source	DF	Sum of Squares	Mean Square	F Ratio
Model	0	0	0	.
Error	2	0	0		Prob > F
C. Total	2	0		.
Parameter Estimates
Term	Estimate	Std Error	t Ratio	Prob>|t|
Intercept	2.5	0	.	.
Effect Tests
Source	Nparm	DF	Sum of Squares	F Ratio	Prob > F
Gender	0	0	0	.	.
Infection	0	0	0	.	.
Gender
Least Squares Means Table
Level	Least Sq Mean	Std Error
M	2.5	0
Infection
Least Squares Means Table
Level	Least Sq Mean	Std Error
Y	2.5	0
Response 24
Whole Model
Summary of Fit
RSquare	.
RSquare Adj	.
Root Mean Square Error	0
Mean of Response	2.5
Observations (or Sum Wgts)	3
Analysis of Variance
Source	DF	Sum of Squares	Mean Square	F Ratio
Model	0	0	0	.
Error	2	0	0		Prob > F
C. Total	2	0		.
Parameter Estimates
Term	Estimate	Std Error	t Ratio	Prob>|t|
Intercept	2.5	0	.	.
Effect Tests
Source	Nparm	DF	Sum of Squares	F Ratio	Prob > F
Gender	0	0	0	.	.
Infection	0	0	0	.	.
Gender
Least Squares Means Table
Level	Least Sq Mean	Std Error
M	2.5	0
Infection
Least Squares Means Table
Level	Least Sq Mean	Std Error
Y	2.5	0
Response 25
Whole Model
Effect Summary
Source	LogWorth		PValue
Infection	3.217	++++++++	0.00061
Gender	0.724	++	0.189
Lack Of Fit
Source	DF	Sum of Squares	Mean Square	F Ratio
Lack Of Fit	1	0.120192	0.120192	1.9231
Pure Error	3	0.1875	0.0625		Prob > F
Total Error	4	0.307692		0.2596
					Max RSq
				0.9801
Summary of Fit
RSquare	0.967366
RSquare Adj	0.951049
Root Mean Square Error	0.27735
Mean of Response	1.78571
Observations (or Sum Wgts)	7
Analysis of Variance
Source	DF	Sum of Squares	Mean Square	F Ratio
Model	2	9.12088	4.56044	59.2857
Error	4	0.307692	0.07692		Prob > F
C. Total	6	9.42857		0.0011
Parameter Estimates
Term	Estimate	Std Error	t Ratio	Prob>|t|
Intercept	1.19231	0.121626	9.8	0.0006
Gender[F]	-0.192308	0.121626	-1.58	0.189
Infection[N]	-1.19231	0.121626	-9.8	0.0006
Gender
Least Squares Means Table
Level	Least Sq Mean	Std Error	Mean
F	1	0.196116	1
M	1.38462	0.14391	2.1
Infection
Least Squares Means Table
Level	Least Sq Mean	Std Error	Mean
N	0	0.196116	-2.2e-16
Y	2.38462	0.14391	2.5
Response 26
Whole Model
Summary of Fit
RSquare	.
RSquare Adj	.
Root Mean Square Error	0
Mean of Response	2.5
Observations (or Sum Wgts)	3
Analysis of Variance
Source	DF	Sum of Squares	Mean Square	F Ratio
Model	0	0	0	.
Error	2	0	0		Prob > F
C. Total	2	0		.
Parameter Estimates
Term	Estimate	Std Error	t Ratio	Prob>|t|
Intercept	2.5	0	.	.
Effect Tests
Source	Nparm	DF	Sum of Squares	F Ratio	Prob > F
Gender	0	0	0	.	.
Infection	0	0	0	.	.
Gender
Least Squares Means Table
Level	Least Sq Mean	Std Error
M	2.5	0
Infection
Least Squares Means Table
Level	Least Sq Mean	Std Error
Y	2.5	0
Response 27
Whole Model
Summary of Fit
RSquare	.
RSquare Adj	.
Root Mean Square Error	0
Mean of Response	2.5
Observations (or Sum Wgts)	3
Analysis of Variance
Source	DF	Sum of Squares	Mean Square	F Ratio
Model	0	0	0	.
Error	2	0	0		Prob > F
C. Total	2	0		.
Parameter Estimates
Term	Estimate	Std Error	t Ratio	Prob>|t|
Intercept	2.5	0	.	.
Effect Tests
Source	Nparm	DF	Sum of Squares	F Ratio	Prob > F
Gender	0	0	0	.	.
Infection	0	0	0	.	.
Gender
Least Squares Means Table
Level	Least Sq Mean	Std Error
M	2.5	0
Infection
Least Squares Means Table
Level	Least Sq Mean	Std Error
Y	2.5	0
Response 29
Whole Model
Summary of Fit
RSquare	0
RSquare Adj	0
Root Mean Square Error	0.288675
Mean of Response	2.83333
Observations (or Sum Wgts)	3
Analysis of Variance
Source	DF	Sum of Squares	Mean Square	F Ratio
Model	0	0	0	.
Error	2	0.166667	0.083333		Prob > F
C. Total	2	0.166667		.
Parameter Estimates
Term	Estimate	Std Error	t Ratio	Prob>|t|
Intercept	2.83333	0.166667	17	0.0034
Effect Tests
Source	Nparm	DF	Sum of Squares	F Ratio	Prob > F
Gender	0	0	0	.	.
Infection	0	0	0	.	.
Gender
Least Squares Means Table
Level	Least Sq Mean	Std Error
M	2.83333	0.166667
Infection
Least Squares Means Table
Level	Least Sq Mean	Std Error
Y	2.83333	0.166667
Response 32
Whole Model
Summary of Fit
RSquare	.
RSquare Adj	.
Root Mean Square Error	0
Mean of Response	3
Observations (or Sum Wgts)	3
Analysis of Variance
Source	DF	Sum of Squares	Mean Square	F Ratio
Model	0	0	0	.
Error	2	0	0		Prob > F
C. Total	2	0		.
Parameter Estimates
Term	Estimate	Std Error	t Ratio	Prob>|t|
Intercept	3	0	.	.
Effect Tests
Source	Nparm	DF	Sum of Squares	F Ratio	Prob > F
Gender	0	0	0	.	.
Infection	0	0	0	.	.
Gender
Least Squares Means Table
Level	Least Sq Mean	Std Error
M	3	0
Infection
Least Squares Means Table
Level	Least Sq Mean	Std Error
Y	3	0
Response 34
Whole Model
Summary of Fit
RSquare	.
RSquare Adj	.
Root Mean Square Error	0
Mean of Response	3
Observations (or Sum Wgts)	3
Analysis of Variance
Source	DF	Sum of Squares	Mean Square	F Ratio
Model	0	0	0	.
Error	2	0	0		Prob > F
C. Total	2	0		.
Parameter Estimates
Term	Estimate	Std Error	t Ratio	Prob>|t|
Intercept	3	0	.	.
Effect Tests
Source	Nparm	DF	Sum of Squares	F Ratio	Prob > F
Gender	0	0	0	.	.
Infection	0	0	0	.	.
Gender
Least Squares Means Table
Level	Least Sq Mean	Std Error
M	3	0
Infection
Least Squares Means Table
Level	Least Sq Mean	Std Error
Y	3	0
Response 35
Whole Model
Summary of Fit
RSquare	.
RSquare Adj	.
Root Mean Square Error	0
Mean of Response	3.5
Observations (or Sum Wgts)	3
Analysis of Variance
Source	DF	Sum of Squares	Mean Square	F Ratio
Model	0	0	0	.
Error	2	0	0		Prob > F
C. Total	2	0		.
Parameter Estimates
Term	Estimate	Std Error	t Ratio	Prob>|t|
Intercept	3.5	0	.	.
Effect Tests
Source	Nparm	DF	Sum of Squares	F Ratio	Prob > F
Gender	0	0	0	.	.
Infection	0	0	0	.	.
Gender
Least Squares Means Table
Level	Least Sq Mean	Std Error
M	3.5	0
Infection
Least Squares Means Table
Level	Least Sq Mean	Std Error
Y	3.5	0
Response 39
Whole Model
Summary of Fit
RSquare	.
RSquare Adj	.
Root Mean Square Error	0
Mean of Response	3.5
Observations (or Sum Wgts)	3
Analysis of Variance
Source	DF	Sum of Squares	Mean Square	F Ratio
Model	0	0	0	.
Error	2	0	0		Prob > F
C. Total	2	0		.
Parameter Estimates
Term	Estimate	Std Error	t Ratio	Prob>|t|
Intercept	3.5	0	.	.
Effect Tests
Source	Nparm	DF	Sum of Squares	F Ratio	Prob > F
Gender	0	0	0	.	.
Infection	0	0	0	.	.
Gender
Least Squares Means Table
Level	Least Sq Mean	Std Error
M	3.5	0
Infection
Least Squares Means Table
Level	Least Sq Mean	Std Error
Y	3.5	0
Response 42
Whole Model
Summary of Fit
RSquare	.
RSquare Adj	.
Root Mean Square Error	0
Mean of Response	3.5
Observations (or Sum Wgts)	3
Analysis of Variance
Source	DF	Sum of Squares	Mean Square	F Ratio
Model	0	0	0	.
Error	2	0	0		Prob > F
C. Total	2	0		.
Parameter Estimates
Term	Estimate	Std Error	t Ratio	Prob>|t|
Intercept	3.5	0	.	.
Effect Tests
Source	Nparm	DF	Sum of Squares	F Ratio	Prob > F
Gender	0	0	0	.	.
Infection	0	0	0	.	.
Gender
Least Squares Means Table
Level	Least Sq Mean	Std Error
M	3.5	0
Infection
Least Squares Means Table
Level	Least Sq Mean	Std Error
Y	3.5	0
Response 45
Whole Model
Summary of Fit
RSquare	.
RSquare Adj	.
Root Mean Square Error	0
Mean of Response	3.5
Observations (or Sum Wgts)	3
Analysis of Variance
Source	DF	Sum of Squares	Mean Square	F Ratio
Model	0	0	0	.
Error	2	0	0		Prob > F
C. Total	2	0		.
Parameter Estimates
Term	Estimate	Std Error	t Ratio	Prob>|t|
Intercept	3.5	0	.	.
Effect Tests
Source	Nparm	DF	Sum of Squares	F Ratio	Prob > F
Gender	0	0	0	.	.
Infection	0	0	0	.	.
Gender
Least Squares Means Table
Level	Least Sq Mean	Std Error
M	3.5	0
Infection
Least Squares Means Table
Level	Least Sq Mean	Std Error
Y	3.5	0
Response 46
Whole Model
Summary of Fit
RSquare	.
RSquare Adj	.
Root Mean Square Error	0
Mean of Response	3.5
Observations (or Sum Wgts)	3
Analysis of Variance
Source	DF	Sum of Squares	Mean Square	F Ratio
Model	0	0	0	.
Error	2	0	0		Prob > F
C. Total	2	0		.
Parameter Estimates
Term	Estimate	Std Error	t Ratio	Prob>|t|
Intercept	3.5	0	.	.
Effect Tests
Source	Nparm	DF	Sum of Squares	F Ratio	Prob > F
Gender	0	0	0	.	.
Infection	0	0	0	.	.
Gender
Least Squares Means Table
Level	Least Sq Mean	Std Error
M	3.5	0
Infection
Least Squares Means Table
Level	Least Sq Mean	Std Error
Y	3.5	0
Response Column 44
Whole Model
Summary of Fit
RSquare	.
RSquare Adj	.
Root Mean Square Error	0
Mean of Response	3.5
Observations (or Sum Wgts)	3
Analysis of Variance
Source	DF	Sum of Squares	Mean Square	F Ratio
Model	0	0	0	.
Error	2	0	0		Prob > F
C. Total	2	0		.
Parameter Estimates
Term	Estimate	Std Error	t Ratio	Prob>|t|
Intercept	3.5	0	.	.
Effect Tests
Source	Nparm	DF	Sum of Squares	F Ratio	Prob > F
Gender	0	0	0	.	.
Infection	0	0	0	.	.
Gender
Least Squares Means Table
Level	Least Sq Mean	Std Error
M	3.5	0
Infection
Least Squares Means Table
Level	Least Sq Mean	Std Error
Y	3.5	0
Response 48
Whole Model
Summary of Fit
RSquare	0
RSquare Adj	0
Root Mean Square Error	0.288675
Mean of Response	2.66667
Observations (or Sum Wgts)	3
Analysis of Variance
Source	DF	Sum of Squares	Mean Square	F Ratio
Model	0	0	0	.
Error	2	0.166667	0.083333		Prob > F
C. Total	2	0.166667		.
Parameter Estimates
Term	Estimate	Std Error	t Ratio	Prob>|t|
Intercept	2.66667	0.166667	16	0.0039
Effect Tests
Source	Nparm	DF	Sum of Squares	F Ratio	Prob > F
Gender	0	0	0	.	.
Infection	0	0	0	.	.
Gender
Least Squares Means Table
Level	Least Sq Mean	Std Error
M	2.66667	0.166667
Infection
Least Squares Means Table
Level	Least Sq Mean	Std Error
Y	2.66667	0.166667
Response 54
Whole Model
Summary of Fit
RSquare	0
RSquare Adj	0
Root Mean Square Error	0.288675
Mean of Response	2.66667
Observations (or Sum Wgts)	3
Analysis of Variance
Source	DF	Sum of Squares	Mean Square	F Ratio
Model	0	0	0	.
Error	2	0.166667	0.083333		Prob > F
C. Total	2	0.166667		.
Parameter Estimates
Term	Estimate	Std Error	t Ratio	Prob>|t|
Intercept	2.66667	0.166667	16	0.0039
Effect Tests
Source	Nparm	DF	Sum of Squares	F Ratio	Prob > F
Gender	0	0	0	.	.
Infection	0	0	0	.	.
Gender
Least Squares Means Table
Level	Least Sq Mean	Std Error
M	2.66667	0.166667
Infection
Least Squares Means Table
Level	Least Sq Mean	Std Error
Y	2.66667	0.166667
Response 56
Whole Model
Summary of Fit
RSquare	0
RSquare Adj	0
Root Mean Square Error	0.288675
Mean of Response	2.66667
Observations (or Sum Wgts)	3
Analysis of Variance
Source	DF	Sum of Squares	Mean Square	F Ratio
Model	0	0	0	.
Error	2	0.166667	0.083333		Prob > F
C. Total	2	0.166667		.
Parameter Estimates
Term	Estimate	Std Error	t Ratio	Prob>|t|
Intercept	2.66667	0.166667	16	0.0039
Effect Tests
Source	Nparm	DF	Sum of Squares	F Ratio	Prob > F
Gender	0	0	0	.	.
Infection	0	0	0	.	.
Gender
Least Squares Means Table
Level	Least Sq Mean	Std Error
M	2.66667	0.166667
Infection
Least Squares Means Table
Level	Least Sq Mean	Std Error
Y	2.66667	0.166667
Response 61
Whole Model
Summary of Fit
RSquare	0
RSquare Adj	0
Root Mean Square Error	0.288675
Mean of Response	2.66667
Observations (or Sum Wgts)	3
Analysis of Variance
Source	DF	Sum of Squares	Mean Square	F Ratio
Model	0	0	0	.
Error	2	0.166667	0.083333		Prob > F
C. Total	2	0.166667		.
Parameter Estimates
Term	Estimate	Std Error	t Ratio	Prob>|t|
Intercept	2.66667	0.166667	16	0.0039
Effect Tests
Source	Nparm	DF	Sum of Squares	F Ratio	Prob > F
Gender	0	0	0	.	.
Infection	0	0	0	.	.
Gender
Least Squares Means Table
Level	Least Sq Mean	Std Error
M	2.66667	0.166667
Infection
Least Squares Means Table
Level	Least Sq Mean	Std Error
Y	2.66667	0.166667
Response 67
Whole Model
Summary of Fit
RSquare	0
RSquare Adj	0
Root Mean Square Error	0.288675
Mean of Response	2.66667
Observations (or Sum Wgts)	3
Analysis of Variance
Source	DF	Sum of Squares	Mean Square	F Ratio
Model	0	0	0	.
Error	2	0.166667	0.083333		Prob > F
C. Total	2	0.166667		.
Parameter Estimates
Term	Estimate	Std Error	t Ratio	Prob>|t|
Intercept	2.66667	0.166667	16	0.0039
Effect Tests
Source	Nparm	DF	Sum of Squares	F Ratio	Prob > F
Gender	0	0	0	.	.
Infection	0	0	0	.	.
Gender
Least Squares Means Table
Level	Least Sq Mean	Std Error
M	2.66667	0.166667
Infection
Least Squares Means Table
Level	Least Sq Mean	Std Error
Y	2.66667	0.166667
Response 68
Whole Model
Summary of Fit
RSquare	0
RSquare Adj	0
Root Mean Square Error	0.288675
Mean of Response	2.66667
Observations (or Sum Wgts)	3
Analysis of Variance
Source	DF	Sum of Squares	Mean Square	F Ratio
Model	0	0	0	.
Error	2	0.166667	0.083333		Prob > F
C. Total	2	0.166667		.
Parameter Estimates
Term	Estimate	Std Error	t Ratio	Prob>|t|
Intercept	2.66667	0.166667	16	0.0039
Effect Tests
Source	Nparm	DF	Sum of Squares	F Ratio	Prob > F
Gender	0	0	0	.	.
Infection	0	0	0	.	.
Gender
Least Squares Means Table
Level	Least Sq Mean	Std Error
M	2.66667	0.166667
Infection
Least Squares Means Table
Level	Least Sq Mean	Std Error
Y	2.66667	0.166667
Response 75
Whole Model
Summary of Fit
RSquare	0
RSquare Adj	0
Root Mean Square Error	0.288675
Mean of Response	2.66667
Observations (or Sum Wgts)	3
Analysis of Variance
Source	DF	Sum of Squares	Mean Square	F Ratio
Model	0	0	0	.
Error	2	0.166667	0.083333		Prob > F
C. Total	2	0.166667		.
Parameter Estimates
Term	Estimate	Std Error	t Ratio	Prob>|t|
Intercept	2.66667	0.166667	16	0.0039
Effect Tests
Source	Nparm	DF	Sum of Squares	F Ratio	Prob > F
Gender	0	0	0	.	.
Infection	0	0	0	.	.
Gender
Least Squares Means Table
Level	Least Sq Mean	Std Error
M	2.66667	0.166667
Infection
Least Squares Means Table
Level	Least Sq Mean	Std Error
Y	2.66667	0.166667
Response 82
Whole Model
Summary of Fit
RSquare	0
RSquare Adj	0
Root Mean Square Error	0.288675
Mean of Response	2.66667
Observations (or Sum Wgts)	3
Analysis of Variance
Source	DF	Sum of Squares	Mean Square	F Ratio
Model	0	0	0	.
Error	2	0.166667	0.083333		Prob > F
C. Total	2	0.166667		.
Parameter Estimates
Term	Estimate	Std Error	t Ratio	Prob>|t|
Intercept	2.66667	0.166667	16	0.0039
Effect Tests
Source	Nparm	DF	Sum of Squares	F Ratio	Prob > F
Gender	0	0	0	.	.
Infection	0	0	0	.	.
Gender
Least Squares Means Table
Level	Least Sq Mean	Std Error
M	2.66667	0.166667
Infection
Least Squares Means Table
Level	Least Sq Mean	Std Error
Y	2.66667	0.166667

## Sheet: CC019
CC019	multiple comparisons	Tukey
Fit Group
Response 0
Whole Model
Lack Of Fit
Source	DF	Sum of Squares	Mean Square	F Ratio
Lack Of Fit	1	0	0	.
Pure Error	14	0	0		Prob > F
Total Error	15	0		.
					Max RSq
				1
Summary of Fit
RSquare	.
RSquare Adj	.
Root Mean Square Error	0
Mean of Response	0
Observations (or Sum Wgts)	18
Analysis of Variance
Source	DF	Sum of Squares	Mean Square	F Ratio
Model	2	0	0	.
Error	15	0	0		Prob > F
C. Total	17	0		.
Parameter Estimates
Term	Estimate	Std Error	t Ratio	Prob>|t|
Intercept	0	0	.	.
Gender[F]	0	0	.	.
Infection[N]	0	0	.	.
Effect Tests
Source	Nparm	DF	Sum of Squares	F Ratio	Prob > F
Gender	1	1	0	.	.
Infection	1	1	0	.	.
Gender
Least Squares Means Table
Level	Least Sq Mean	Std Error	Mean
F	0	0	0
M	0	0	0
Infection
Least Squares Means Table
Level	Least Sq Mean	Std Error	Mean
N	0	0	0
Y	0	0	0
Multiple Comparisons for Infection
Least Squares Means Estimates
Infection	Estimate	Std Error	DF	Lower 95%	Upper 95%
N	0	0	15	.	.
Y	0	0	15	.	.
Tukey HSD All Pairwise Comparisons
Quantile = 2.13145	, Adjusted DF = 15.0	, Adjustment = Tukey
All Pairwise Differences
Infection	-Infection	Difference	Std Error	t Ratio	Prob>|t|	Lower 95%	Upper 95%
N	Y	0	0	.	.	.	.
Response 1
Whole Model
Effect Summary
Source	LogWorth		PValue
Infection	1.388	+++	0.04097
Gender	0		1
Lack Of Fit
Source	DF	Sum of Squares	Mean Square	F Ratio
Lack Of Fit	1	-4.441e-16	-4.4e-16	0
Pure Error	14	3	0.21429		Prob > F
Total Error	15	3		<.0001
					Max RSq
				0.25
Residual by Predicted Plot
Summary of Fit
RSquare	0.25
RSquare Adj	0.15
Root Mean Square Error	0.447214
Mean of Response	0.333333
Observations (or Sum Wgts)	18
Analysis of Variance
Source	DF	Sum of Squares	Mean Square	F Ratio
Model	2	1	0.5	2.5
Error	15	3	0.2		Prob > F
C. Total	17	4		0.1156
Parameter Estimates
Term	Estimate	Std Error	t Ratio	Prob>|t|
Intercept	0.25	0.111803	2.24	0.041
Gender[F]	6.168e-18	0.105409	0	1
Infection[N]	-0.25	0.111803	-2.24	0.041
Effect Tests
Source	Nparm	DF	Sum of Squares	F Ratio	Prob > F
Gender	1	1	6.8478e-34	0	1
Infection	1	1	1	5	0.041
Gender
Least Squares Means Table
Level	Least Sq Mean	Std Error	Mean
F	0.25	0.153659	0.333333
M	0.25	0.153659	0.333333
Infection
Least Squares Means Table
Level	Least Sq Mean	Std Error	Mean
N	-2.22e-16	0.182574	-2.2e-16
Y	0.5	0.129099	0.5
Response 2
Whole Model
Effect Summary
Source	LogWorth		PValue
Infection	2.66	+++++++	0.00219
Gender	1.607	++++	0.02474
Lack Of Fit
Source	DF	Sum of Squares	Mean Square	F Ratio
Lack Of Fit	1	0.840278	0.840278	3.6667
Pure Error	14	3.20833	0.229167		Prob > F
Total Error	15	4.04861		0.0762
					Max RSq
				0.6588
Residual by Predicted Plot
Summary of Fit
RSquare	0.569424
RSquare Adj	0.512014
Root Mean Square Error	0.519526
Mean of Response	0.638889
Observations (or Sum Wgts)	18
Analysis of Variance
Source	DF	Sum of Squares	Mean Square	F Ratio
Model	2	5.35417	2.67708	9.9185
Error	15	4.04861	0.26991		Prob > F
C. Total	17	9.40278		0.0018
Parameter Estimates
Term	Estimate	Std Error	t Ratio	Prob>|t|
Intercept	0.479167	0.129882	3.69	0.0022
Gender[F]	0.305556	0.122453	2.5	0.0247
Infection[N]	-0.479167	0.129882	-3.69	0.0022
Effect Tests
Source	Nparm	DF	Sum of Squares	F Ratio	Prob > F
Gender	1	1	1.68056	6.2264	0.0247
Infection	1	1	3.67361	13.6106	0.0022
Gender
Least Squares Means Table
Level	Least Sq Mean	Std Error	Mean
F	0.784722	0.178505	0.944444
M	0.173611	0.178505	0.333333
Infection
Least Squares Means Table
Level	Least Sq Mean	Std Error	Mean
N	5.5511e-17	0.212096	1.11e-16
Y	0.958333	0.149974	0.958333
Response 3
Whole Model
Effect Summary
Source	LogWorth		PValue
Infection	1.743	++++	0.01806
Gender	0.043		0.90525
Lack Of Fit
Source	DF	Sum of Squares	Mean Square	F Ratio
Lack Of Fit	1	0.006944	0.00694	0.0068
Pure Error	14	14.2083	1.01488		Prob > F
Total Error	15	14.2153		0.9352
					Max RSq
				0.3203
Residual by Predicted Plot
Summary of Fit
RSquare	0.319934
RSquare Adj	0.229258
Root Mean Square Error	0.973491
Mean of Response	0.861111
Observations (or Sum Wgts)	18
Analysis of Variance
Source	DF	Sum of Squares	Mean Square	F Ratio
Model	2	6.6875	3.34375	3.5283
Error	15	14.2153	0.94769		Prob > F
C. Total	17	20.9028		0.0555
Parameter Estimates
Term	Estimate	Std Error	t Ratio	Prob>|t|
Intercept	0.645833	0.243373	2.65	0.0181
Gender[F]	-0.027778	0.229454	-0.12	0.9053
Infection[N]	-0.645833	0.243373	-2.65	0.0181
Effect Tests
Source	Nparm	DF	Sum of Squares	F Ratio	Prob > F
Gender	1	1	0.0138889	0.0147	0.9053
Infection	1	1	6.67361	7.042	0.0181
Gender
Least Squares Means Table
Level	Least Sq Mean	Std Error	Mean
F	0.618056	0.334484	0.833333
M	0.673611	0.334484	0.888889
Infection
Least Squares Means Table
Level	Least Sq Mean	Std Error	Mean
N	1.1102e-16	0.397426	1.11e-16
Y	1.29167	0.281023	1.29167
Response 4
Whole Model
Effect Summary
Source	LogWorth		PValue
Infection	1.851	+++++	0.01411
Gender	0.036		0.92113
Lack Of Fit
Source	DF	Sum of Squares	Mean Square	F Ratio
Lack Of Fit	1	0.006944	0.00694	0.0047
Pure Error	14	20.5417	1.46726		Prob > F
Total Error	15	20.5486		0.9461
					Max RSq
				0.34
Residual by Predicted Plot
Summary of Fit
RSquare	0.339804
RSquare Adj	0.251777
Root Mean Square Error	1.17043
Mean of Response	1.08333
Observations (or Sum Wgts)	18
Analysis of Variance
Source	DF	Sum of Squares	Mean Square	F Ratio
Model	2	10.5764	5.28819	3.8603
Error	15	20.5486	1.36991		Prob > F
C. Total	17	31.125		0.0444
Parameter Estimates
Term	Estimate	Std Error	t Ratio	Prob>|t|
Intercept	0.8125	0.292608	2.78	0.0141
Gender[F]	-0.027778	0.275873	-0.1	0.9211
Infection[N]	-0.8125	0.292608	-2.78	0.0141
Effect Tests
Source	Nparm	DF	Sum of Squares	F Ratio	Prob > F
Gender	1	1	0.013889	0.0101	0.9211
Infection	1	1	10.5625	7.7104	0.0141
Gender
Least Squares Means Table
Level	Least Sq Mean	Std Error	Mean
F	0.784722	0.402151	1.05556
M	0.840278	0.402151	1.11111
Infection
Least Squares Means Table
Level	Least Sq Mean	Std Error	Mean
N	2.2204e-16	0.477826	2.22e-16
Y	1.625	0.337874	1.625
Response 5
Whole Model
Effect Summary
Source	LogWorth		PValue
Infection	7.423	+++++++++++++++++++	0
Gender	0.088		0.81601
Lack Of Fit
Source	DF	Sum of Squares	Mean Square	F Ratio
Lack Of Fit	1	0.0069444	0.006944	0.0262
Pure Error	14	3.70833	0.264881		Prob > F
Total Error	15	3.71528		0.8737
					Max RSq
				0.8746
Residual by Predicted Plot
Summary of Fit
RSquare	0.874354
RSquare Adj	0.857601
Root Mean Square Error	0.49768
Mean of Response	1.69444
Observations (or Sum Wgts)	18
Analysis of Variance
Source	DF	Sum of Squares	Mean Square	F Ratio
Model	2	25.8542	12.9271	52.1916
Error	15	3.71528	0.2477		Prob > F
C. Total	17	29.5694		<.0001
Parameter Estimates
Term	Estimate	Std Error	t Ratio	Prob>|t|
Intercept	1.27083	0.12442	10.21	<.0001
Gender[F]	0.0277778	0.117304	0.24	0.816
Infection[N]	-1.27083	0.12442	-10.21	<.0001
Effect Tests
Source	Nparm	DF	Sum of Squares	F Ratio	Prob > F
Gender	1	1	0.013889	0.0561	0.816
Infection	1	1	25.8403	104.327	<.0001
Gender
Least Squares Means Table
Level	Least Sq Mean	Std Error	Mean
F	1.29861	0.170999	1.72222
M	1.24306	0.170999	1.66667
Infection
Least Squares Means Table
Level	Least Sq Mean	Std Error	Mean
N	-6.661e-16	0.203177	-4.4e-16
Y	2.54167	0.143668	2.5417
Response 6
Whole Model
Effect Summary
Source	LogWorth		PValue
Infection	3.427	+++++++++	0.00037
Gender	0.271	+	0.53635
Lack Of Fit
Source	DF	Sum of Squares	Mean Square	F Ratio
Lack Of Fit	1	0.114286	0.114286	0.1504
Pure Error	10	7.6	0.76		Prob > F
Total Error	11	7.71429		0.7063
					Max RSq
				0.7061
Residual by Predicted Plot
Summary of Fit
RSquare	0.701657
RSquare Adj	0.647413
Root Mean Square Error	0.837436
Mean of Response	1.78571
Observations (or Sum Wgts)	14
Analysis of Variance
Source	DF	Sum of Squares	Mean Square	F Ratio
Model	2	18.1429	9.07143	12.9352
Error	11	7.71429	0.7013		Prob > F
C. Total	13	25.8571		0.0013
Parameter Estimates
Term	Estimate	Std Error	t Ratio	Prob>|t|
Intercept	1.25	0.247717	5.05	0.0004
Gender[F]	0.142857	0.223814	0.64	0.5364
Infection[N]	-1.25	0.247717	-5.05	0.0004
Effect Tests
Source	Nparm	DF	Sum of Squares	F Ratio	Prob > F
Gender	1	1	0.285714	0.4074	0.5364
Infection	1	1	17.8571	25.463	0.0004
Gender
Least Squares Means Table
Level	Least Sq Mean	Std Error	Mean
F	1.39286	0.333851	1.92857
M	1.10714	0.333851	1.64286
Infection
Least Squares Means Table
Level	Least Sq Mean	Std Error	Mean
N	4.4409e-16	0.418718	4.44e-16
Y	2.5	0.26482	2.5
Response 7
Whole Model
Effect Summary
Source	LogWorth		PValue
Infection	2.47	++++++	0.00339
Gender	0.24	+	0.57592
Lack Of Fit
Source	DF	Sum of Squares	Mean Square	F Ratio
Lack Of Fit	1	0.178571	0.17857	0.1223
Pure Error	10	14.6	1.46		Prob > F
Total Error	11	14.7786		0.7338
					Max RSq
				0.5681
Residual by Predicted Plot
Summary of Fit
RSquare	0.56281
RSquare Adj	0.483321
Root Mean Square Error	1.1591
Mean of Response	1.82143
Observations (or Sum Wgts)	14
Analysis of Variance
Source	DF	Sum of Squares	Mean Square	F Ratio
Model	2	19.025	9.5125	7.0804
Error	11	14.7786	1.34351		Prob > F
C. Total	13	33.8036		0.0106
Parameter Estimates
Term	Estimate	Std Error	t Ratio	Prob>|t|
Intercept	1.275	0.342866	3.72	0.0034
Gender[F]	0.178571	0.309782	0.58	0.5759
Infection[N]	-1.275	0.342866	-3.72	0.0034
Effect Tests
Source	Nparm	DF	Sum of Squares	F Ratio	Prob > F
Gender	1	1	0.446429	0.3323	0.5759
Infection	1	1	18.5786	13.8284	0.0034
Gender
Least Squares Means Table
Level	Least Sq Mean	Std Error	Mean
F	1.45357	0.462084	2
M	1.09643	0.462084	1.64286
Infection
Least Squares Means Table
Level	Least Sq Mean	Std Error	Mean
N	-2.22e-16	0.579549	0
Y	2.55	0.366539	2.55
Response 8
Whole Model
Effect Summary
Source	LogWorth		PValue
Infection	3.444	+++++++++	0.00036
Gender	0		1
Lack Of Fit
Source	DF	Sum of Squares	Mean Square	F Ratio
Lack Of Fit	1	-7.105e-15	-7.1e-15	0
Pure Error	10	11	1.1		Prob > F
Total Error	11	11		<.0001
					Max RSq
				0.7004
Residual by Predicted Plot
Summary of Fit
RSquare	0.700389
RSquare Adj	0.645914
Root Mean Square Error	1
Mean of Response	2.14286
Observations (or Sum Wgts)	14
Analysis of Variance
Source	DF	Sum of Squares	Mean Square	F Ratio
Model	2	25.7143	12.8571	12.8571
Error	11	11	1		Prob > F
C. Total	13	36.7143		0.0013
Parameter Estimates
Term	Estimate	Std Error	t Ratio	Prob>|t|
Intercept	1.5	0.295804	5.07	0.0004
Gender[F]	-3.17e-17	0.267261	0	1
Infection[N]	-1.5	0.295804	-5.07	0.0004
Effect Tests
Source	Nparm	DF	Sum of Squares	F Ratio	Prob > F
Gender	1	1	1.4087e-32	0	1
Infection	1	1	25.7143	25.7143	0.0004
Gender
Least Squares Means Table
Level	Least Sq Mean	Std Error	Mean
F	1.5	0.398658	2.14286
M	1.5	0.398658	2.14286
Infection
Least Squares Means Table
Level	Least Sq Mean	Std Error	Mean
N	0	0.5	0
Y	3	0.316228	3
Response 9
Whole Model
Effect Summary
Source	LogWorth		PValue
Infection	3.064	++++++++	0.00086
Gender	0.344	+	0.45297
Lack Of Fit
Source	DF	Sum of Squares	Mean Square	F Ratio
Lack Of Fit	1	0.0612745	0.061275	0.2322
Pure Error	3	0.791667	0.263889		Prob > F
Total Error	4	0.852941		0.6629
					Max RSq
				0.9572
Residual by Predicted Plot
Summary of Fit
RSquare	0.953895
RSquare Adj	0.930843
Root Mean Square Error	0.461774
Mean of Response	2.5
Observations (or Sum Wgts)	7
Analysis of Variance
Source	DF	Sum of Squares	Mean Square	F Ratio
Model	2	17.6471	8.82353	41.3793
Error	4	0.852941	0.21324		Prob > F
C. Total	6	18.5		0.0021
Parameter Estimates
Term	Estimate	Std Error	t Ratio	Prob>|t|
Intercept	1.73529	0.193984	8.95	0.0009
Gender[F]	-0.147059	0.177082	-0.83	0.453
Infection[N]	-1.73529	0.193984	-8.95	0.0009
Effect Tests
Source	Nparm	DF	Sum of Squares	F Ratio	Prob > F
Gender	1	1	0.147059	0.6897	0.453
Infection	1	1	17.0637	80.023	0.0009
Gender
Least Squares Means Table
Level	Least Sq Mean	Std Error	Mean
F	1.58824	0.274335	2.16667
M	1.88235	0.250432	2.75
Infection
Least Squares Means Table
Level	Least Sq Mean	Std Error	Mean
N	0	0.326524	0
Y	3.47059	0.209527	3.5
Response 10
Whole Model
Effect Summary
Source	LogWorth		PValue
Infection	2.907	+++++++	0.00124
Gender	0.598	+	0.25222
Lack Of Fit
Source	DF	Sum of Squares	Mean Square	F Ratio
Lack Of Fit	1	0.133333	0.133333	1.6
Pure Error	2	0.166667	0.083333		Prob > F
Total Error	3	0.3		0.3333
					Max RSq
				0.9901
Residual by Predicted Plot
Summary of Fit
RSquare	0.982178
RSquare Adj	0.970297
Root Mean Square Error	0.316228
Mean of Response	2.33333
Observations (or Sum Wgts)	6
Analysis of Variance
Source	DF	Sum of Squares	Mean Square	F Ratio
Model	2	16.5333	8.26667	82.6667
Error	3	0.3	0.1		Prob > F
C. Total	5	16.8333		0.0024
Parameter Estimates
Term	Estimate	Std Error	t Ratio	Prob>|t|
Intercept	1.7	0.141421	12.02	0.0012
Gender[F]	-0.2	0.141421	-1.41	0.2522
Infection[N]	-1.7	0.141421	-12.02	0.0012
Effect Tests
Source	Nparm	DF	Sum of Squares	F Ratio	Prob > F
Gender	1	1	0.2	2	0.2522
Infection	1	1	14.45	144.5	0.0012
Gender
Least Squares Means Table
Level	Least Sq Mean	Std Error	Mean
F	1.5	0.223607	1.5
M	1.9	0.173205	2.75
Infection
Least Squares Means Table
Level	Least Sq Mean	Std Error	Mean
N	4.4409e-16	0.223607	4.44e-16
Y	3.4	0.173205	3.5
Response 11
Whole Model
Effect Summary
Source	LogWorth		PValue
Infection	0.686	++	0.20612
Gender	0.368	+	0.42857
Lack Of Fit
Source	DF	Sum of Squares	Mean Square	F Ratio
Lack Of Fit	1	1.14286	1.14286	0.5714
Pure Error	1	2	2		Prob > F
Total Error	2	3.14286		0.5879
					Max RSq
				0.8214
Residual by Predicted Plot
Summary of Fit
RSquare	0.719388
RSquare Adj	0.438776
Root Mean Square Error	1.25357
Mean of Response	1.4
Observations (or Sum Wgts)	5
Analysis of Variance
Source	DF	Sum of Squares	Mean Square	F Ratio
Model	2	8.05714	4.02857	2.5636
Error	2	3.14286	1.57143		Prob > F
C. Total	4	11.2		0.2806
Parameter Estimates
Term	Estimate	Std Error	t Ratio	Prob>|t|
Intercept	1.07143	0.580288	1.85	0.2061
Gender[F]	-0.571429	0.580288	-0.98	0.4286
Infection[N]	-1.07143	0.580288	-1.85	0.2061
Effect Tests
Source	Nparm	DF	Sum of Squares	F Ratio	Prob > F
Gender	1	1	1.52381	0.9697	0.4286
Infection	1	1	5.35714	3.4091	0.2061
Gender
Least Squares Means Table
Level	Least Sq Mean	Std Error	Mean
F	0.5	0.886405	0.5
M	1.64286	0.749149	2
Infection
Least Squares Means Table
Level	Least Sq Mean	Std Error	Mean
N	-2.22e-16	0.886405	0
Y	2.14286	0.749149	2.33333
Response 12
Whole Model
Effect Summary
Source	LogWorth		PValue
Infection	0.462	+	0.34535
Gender	0.18		0.66058
Lack Of Fit
Source	DF	Sum of Squares	Mean Square	F Ratio
Lack Of Fit	1	2.57143	2.57143	1.2857
Pure Error	1	2	2		Prob > F
Total Error	2	4.57143		0.4601
					Max RSq
				0.7826
Residual by Predicted Plot
Summary of Fit
RSquare	0.503106
RSquare Adj	0.006211
Root Mean Square Error	1.51186
Mean of Response	1.6
Observations (or Sum Wgts)	5
Analysis of Variance
Source	DF	Sum of Squares	Mean Square	F Ratio
Model	2	4.62857	2.31429	1.0125
Error	2	4.57143	2.28571		Prob > F
C. Total	4	9.2		0.4969
Parameter Estimates
Term	Estimate	Std Error	t Ratio	Prob>|t|
Intercept	1.35714	0.699854	1.94	0.192
Gender[F]	-0.357143	0.699854	-0.51	0.6606
Infection[N]	-0.857143	0.699854	-1.22	0.3453
Effect Tests
Source	Nparm	DF	Sum of Squares	F Ratio	Prob > F
Gender	1	1	0.595238	0.2604	0.6606
Infection	1	1	3.42857	1.5	0.3453
Gender
Least Squares Means Table
Level	Least Sq Mean	Std Error	Mean
F	1	1.06905	1
M	1.71429	0.903508	2
Infection
Least Squares Means Table
Level	Least Sq Mean	Std Error	Mean
N	0.5	1.06905	0.5
Y	2.21429	0.903508	2.33333
Response 13
Whole Model
Effect Summary
Source	LogWorth		PValue
Infection	2.046	+++++	0.009
Gender	0.384	+	0.41296
Lack Of Fit
Source	DF	Sum of Squares	Mean Square	F Ratio
Lack Of Fit	1	0.723214	0.72321	0.53
Pure Error	6	8.1875	1.36458		Prob > F
Total Error	7	8.91071		0.494
					Max RSq
				0.7079
Residual by Predicted Plot
Summary of Fit
RSquare	0.682044
RSquare Adj	0.5912
Root Mean Square Error	1.12826
Mean of Response	1.65
Observations (or Sum Wgts)	10
Analysis of Variance
Source	DF	Sum of Squares	Mean Square	F Ratio
Model	2	19.1143	9.55714	7.5078
Error	7	8.91071	1.27296		Prob > F
C. Total	9	28.025		0.0181
Parameter Estimates
Term	Estimate	Std Error	t Ratio	Prob>|t|
Intercept	1.32143	0.369308	3.58	0.009
Gender[F]	-0.321429	0.369308	-0.87	0.413
Infection[N]	-1.32143	0.369308	-3.58	0.009
Effect Tests
Source	Nparm	DF	Sum of Squares	F Ratio	Prob > F
Gender	1	1	0.964286	0.7575	0.413
Infection	1	1	16.2976	12.8029	0.009
Gender
Least Squares Means Table
Level	Least Sq Mean	Std Error	Mean
F	1	0.564127	1
M	1.64286	0.476775	2.08333
Infection
Least Squares Means Table
Level	Least Sq Mean	Std Error	Mean
N	-2.22e-16	0.564127	0
Y	2.64286	0.476775	2.75
Response 14
Whole Model
Effect Summary
Source	LogWorth		PValue
Infection	3.006	++++++++	0.00099
Gender	0.794	++	0.16054
Lack Of Fit
Source	DF	Sum of Squares	Mean Square	F Ratio
Lack Of Fit	1	1.32353	1.32353	1.8529
Pure Error	7	5	0.71429		Prob > F
Total Error	8	6.32353		0.2156
					Max RSq
				0.8449
Residual by Predicted Plot
Summary of Fit
RSquare	0.803783
RSquare Adj	0.754729
Root Mean Square Error	0.889068
Mean of Response	1.95454
Observations (or Sum Wgts)	11
Analysis of Variance
Source	DF	Sum of Squares	Mean Square	F Ratio
Model	2	25.9037	12.9519	16.3856
Error	8	6.32353	0.7904		Prob > F
C. Total	10	32.2273		0.0015
Parameter Estimates
Term	Estimate	Std Error	t Ratio	Prob>|t|
Intercept	1.44118	0.285252	5.05	0.001
Gender[F]	-0.441176	0.285252	-1.55	0.1605
Infection[N]	-1.44118	0.285252	-5.05	0.001
Effect Tests
Source	Nparm	DF	Sum of Squares	F Ratio	Prob > F
Gender	1	1	1.89076	2.392	0.1605
Infection	1	1	20.1765	25.5256	0.001
Gender
Least Squares Means Table
Level	Least Sq Mean	Std Error	Mean
F	1	0.444534	1
M	1.88235	0.357583	2.5
Infection
Least Squares Means Table
Level	Least Sq Mean	Std Error	Mean
N	0	0.444534	0
Y	2.88235	0.357583	3.07143
Response 15
Whole Model
Effect Summary
Source	LogWorth		PValue
Infection	3.602	+++++++++	0.00025
Gender	1.147	+++	0.07135
Lack Of Fit
Source	DF	Sum of Squares	Mean Square	F Ratio
Lack Of Fit	1	1.7	1.7	4.25
Pure Error	7	2.8	0.4		Prob > F
Total Error	8	4.5		0.0782
					Max RSq
				0.9157
Residual by Predicted Plot
Summary of Fit
RSquare	0.864569
RSquare Adj	0.830711
Root Mean Square Error	0.75
Mean of Response	2.04546
Observations (or Sum Wgts)	11
Analysis of Variance
Source	DF	Sum of Squares	Mean Square	F Ratio
Model	2	28.7273	14.3636	25.5354
Error	8	4.5	0.5625		Prob > F
C. Total	10	33.2273		0.0003
Parameter Estimates
Term	Estimate	Std Error	t Ratio	Prob>|t|
Intercept	1.5	0.240633	6.23	0.0003
Gender[F]	-0.5	0.240633	-2.08	0.0714
Infection[N]	-1.5	0.240633	-6.23	0.0003
Effect Tests
Source	Nparm	DF	Sum of Squares	F Ratio	Prob > F
Gender	1	1	2.42857	4.3175	0.0714
Infection	1	1	21.8571	38.8571	0.0003
Gender
Least Squares Means Table
Level	Least Sq Mean	Std Error	Mean
F	1	0.375	1
M	2	0.30165	2.64286
Infection
Least Squares Means Table
Level	Least Sq Mean	Std Error	Mean
N	0	0.375	0
Y	3	0.30165	3.21429
Response 16
Whole Model
Effect Summary
Source	LogWorth		PValue
Infection	2.801	+++++++	0.00158
Gender	0.674	++	0.21199
Lack Of Fit
Source	DF	Sum of Squares	Mean Square	F Ratio
Lack Of Fit	1	0.208333	0.208333	2.5
Pure Error	2	0.166667	0.083333		Prob > F
Total Error	3	0.375		0.2546
					Max RSq
				0.9908
Residual by Predicted Plot
Summary of Fit
RSquare	0.979405
RSquare Adj	0.965675
Root Mean Square Error	0.353553
Mean of Response	2.41667
Observations (or Sum Wgts)	6
Analysis of Variance
Source	DF	Sum of Squares	Mean Square	F Ratio
Model	2	17.8333	8.91667	71.3333
Error	3	0.375	0.125		Prob > F
C. Total	5	18.2083		0.003
Parameter Estimates
Term	Estimate	Std Error	t Ratio	Prob>|t|
Intercept	1.75	0.158114	11.07	0.0016
Gender[F]	-0.25	0.158114	-1.58	0.212
Infection[N]	-1.75	0.158114	-11.07	0.0016
Effect Tests
Source	Nparm	DF	Sum of Squares	F Ratio	Prob > F
Gender	1	1	0.3125	2.5	0.212
Infection	1	1	15.3125	122.5	0.0016
Gender
Least Squares Means Table
Level	Least Sq Mean	Std Error	Mean
F	1.5	0.25	1.5
M	2	0.193649	2.875
Infection
Least Squares Means Table
Level	Least Sq Mean	Std Error	Mean
N	-6.661e-16	0.25	-4.4e-16
Y	3.5	0.193649	3.625
Response 17
Whole Model
Effect Summary
Source	LogWorth		PValue
Infection	4.022	++++++++++	9e-05
Gender	1.074	+++	0.0844
Lack Of Fit
Source	DF	Sum of Squares	Mean Square	F Ratio
Lack Of Fit	1	0.969697	0.969697	7.2727
Pure Error	5	0.666667	0.133333		Prob > F
Total Error	6	1.63636		0.0429
					Max RSq
				0.9753
Residual by Predicted Plot
Summary of Fit
RSquare	0.939394
RSquare Adj	0.919192
Root Mean Square Error	0.522233
Mean of Response	1.83333
Observations (or Sum Wgts)	9
Analysis of Variance
Source	DF	Sum of Squares	Mean Square	F Ratio
Model	2	25.3636	12.6818	46.5
Error	6	1.63636	0.2727		Prob > F
C. Total	8	27		0.0002
Parameter Estimates
Term	Estimate	Std Error	t Ratio	Prob>|t|
Intercept	1.61364	0.176045	9.17	<.0001
Gender[F]	-0.363636	0.176045	-2.07	0.0844
Infection[N]	-1.61364	0.176045	-9.17	<.0001
Effect Tests
Source	Nparm	DF	Sum of Squares	F Ratio	Prob > F
Gender	1	1	1.16364	4.2667	0.0844
Infection	1	1	22.9136	84.0167	<.0001
Gender
Least Squares Means Table
Level	Least Sq Mean	Std Error	Mean
F	1.25	0.261116	1.25
M	1.97727	0.236189	2.3
Infection
Least Squares Means Table
Level	Least Sq Mean	Std Error	Mean
N	0	0.261116	0
Y	3.22727	0.236189	3.3
Response 18
Whole Model
Effect Summary
Source	LogWorth		PValue
Infection	1.744	++++	0.01802
Gender	0.612	++	0.24407
Lack Of Fit
Source	DF	Sum of Squares	Mean Square	F Ratio
Lack Of Fit	1	0.285714	0.285714	.
Pure Error	1	0	0		Prob > F
Total Error	2	0.285714		.
					Max RSq
				1
Residual by Predicted Plot
Summary of Fit
RSquare	0.968944
RSquare Adj	0.937888
Root Mean Square Error	0.377964
Mean of Response	1.6
Observations (or Sum Wgts)	5
Analysis of Variance
Source	DF	Sum of Squares	Mean Square	F Ratio
Model	2	8.91429	4.45714	31.2
Error	2	0.285714	0.14286		Prob > F
C. Total	4	9.2		0.0311
Parameter Estimates
Term	Estimate	Std Error	t Ratio	Prob>|t|
Intercept	1.28571	0.174964	7.35	0.018
Gender[F]	-0.285714	0.174964	-1.63	0.2441
Infection[N]	-1.28571	0.174964	-7.35	0.018
Effect Tests
Source	Nparm	DF	Sum of Squares	F Ratio	Prob > F
Gender	1	1	0.380952	2.6667	0.2441
Infection	1	1	7.71429	54	0.018
Gender
Least Squares Means Table
Level	Least Sq Mean	Std Error	Mean
F	1	0.267261	1
M	1.57143	0.225877	2
Infection
Least Squares Means Table
Level	Least Sq Mean	Std Error	Mean
N	-2.22e-16	0.267261	0
Y	2.57143	0.225877	2.66667
Response 19
Whole Model
Effect Summary
Source	LogWorth		PValue
Infection	1.259	+++	0.05509
Gender	0.462	+	0.34535
Lack Of Fit
Source	DF	Sum of Squares	Mean Square	F Ratio
Lack Of Fit	1	0.642857	0.642857	1.2857
Pure Error	1	0.5	0.5		Prob > F
Total Error	2	1.14286		0.4601
					Max RSq
				0.9609
Residual by Predicted Plot
Summary of Fit
RSquare	0.910714
RSquare Adj	0.821429
Root Mean Square Error	0.755929
Mean of Response	1.8
Observations (or Sum Wgts)	5
Analysis of Variance
Source	DF	Sum of Squares	Mean Square	F Ratio
Model	2	11.6571	5.82857	10.2
Error	2	1.14286	0.57143		Prob > F
C. Total	4	12.8		0.0893
Parameter Estimates
Term	Estimate	Std Error	t Ratio	Prob>|t|
Intercept	1.42857	0.349927	4.08	0.0551
Gender[F]	-0.428571	0.349927	-1.22	0.3453
Infection[N]	-1.42857	0.349927	-4.08	0.0551
Effect Tests
Source	Nparm	DF	Sum of Squares	F Ratio	Prob > F
Gender	1	1	0.857143	1.5	0.3453
Infection	1	1	9.52381	16.6667	0.0551
Gender
Least Squares Means Table
Level	Least Sq Mean	Std Error	Mean
F	1	0.534522	1
M	1.85714	0.451754	2.33333
Infection
Least Squares Means Table
Level	Least Sq Mean	Std Error	Mean
N	-4.441e-16	0.534522	0
Y	2.85714	0.451754	3
Response 20
Whole Model
Effect Summary
Source	LogWorth		PValue
Infection	1.659	++++	0.02194
Gender	0.206	+	0.62204
Lack Of Fit
Source	DF	Sum of Squares	Mean Square	F Ratio
Lack Of Fit	1	0.0714286	0.071429	0.1429
Pure Error	1	0.5	0.5		Prob > F
Total Error	2	0.571429		0.7699
					Max RSq
				0.9643
Residual by Predicted Plot
Summary of Fit
RSquare	0.959184
RSquare Adj	0.918367
Root Mean Square Error	0.534522
Mean of Response	2
Observations (or Sum Wgts)	5
Analysis of Variance
Source	DF	Sum of Squares	Mean Square	F Ratio
Model	2	13.4286	6.71429	23.5
Error	2	0.571429	0.28571		Prob > F
C. Total	4	14		0.0408
Parameter Estimates
Term	Estimate	Std Error	t Ratio	Prob>|t|
Intercept	1.64286	0.247436	6.64	0.0219
Gender[F]	-0.142857	0.247436	-0.58	0.622
Infection[N]	-1.64286	0.247436	-6.64	0.0219
Effect Tests
Source	Nparm	DF	Sum of Squares	F Ratio	Prob > F
Gender	1	1	0.095238	0.3333	0.622
Infection	1	1	12.5952	44.0833	0.0219
Gender
Least Squares Means Table
Level	Least Sq Mean	Std Error	Mean
F	1.5	0.377964	1.5
M	1.78571	0.319438	2.33333
Infection
Least Squares Means Table
Level	Least Sq Mean	Std Error	Mean
N	-2.22e-16	0.377964	0
Y	3.28571	0.319438	3.33333
Response 21
Whole Model
Effect Summary
Source	LogWorth		PValue
Infection	2.801	+++++++	0.00158
Gender	0.674	++	0.21199
Lack Of Fit
Source	DF	Sum of Squares	Mean Square	F Ratio
Lack Of Fit	1	0.208333	0.208333	2.5
Pure Error	2	0.166667	0.083333		Prob > F
Total Error	3	0.375		0.2546
					Max RSq
				0.9908
Residual by Predicted Plot
Summary of Fit
RSquare	0.979405
RSquare Adj	0.965675
Root Mean Square Error	0.353553
Mean of Response	2.41667
Observations (or Sum Wgts)	6
Analysis of Variance
Source	DF	Sum of Squares	Mean Square	F Ratio
Model	2	17.8333	8.91667	71.3333
Error	3	0.375	0.125		Prob > F
C. Total	5	18.2083		0.003
Parameter Estimates
Term	Estimate	Std Error	t Ratio	Prob>|t|
Intercept	1.75	0.158114	11.07	0.0016
Gender[F]	-0.25	0.158114	-1.58	0.212
Infection[N]	-1.75	0.158114	-11.07	0.0016
Effect Tests
Source	Nparm	DF	Sum of Squares	F Ratio	Prob > F
Gender	1	1	0.3125	2.5	0.212
Infection	1	1	15.3125	122.5	0.0016
Gender
Least Squares Means Table
Level	Least Sq Mean	Std Error	Mean
F	1.5	0.25	1.5
M	2	0.193649	2.875
Infection
Least Squares Means Table
Level	Least Sq Mean	Std Error	Mean
N	-6.661e-16	0.25	-4.4e-16
Y	3.5	0.193649	3.625
Response 22
Whole Model
Effect Summary
Source	LogWorth		PValue
Infection	2.801	+++++++	0.00158
Gender	0.674	++	0.21199
Lack Of Fit
Source	DF	Sum of Squares	Mean Square	F Ratio
Lack Of Fit	1	0.208333	0.208333	2.5
Pure Error	2	0.166667	0.083333		Prob > F
Total Error	3	0.375		0.2546
					Max RSq
				0.9908
Residual by Predicted Plot
Summary of Fit
RSquare	0.979405
RSquare Adj	0.965675
Root Mean Square Error	0.353553
Mean of Response	2.41667
Observations (or Sum Wgts)	6
Analysis of Variance
Source	DF	Sum of Squares	Mean Square	F Ratio
Model	2	17.8333	8.91667	71.3333
Error	3	0.375	0.125		Prob > F
C. Total	5	18.2083		0.003
Parameter Estimates
Term	Estimate	Std Error	t Ratio	Prob>|t|
Intercept	1.75	0.158114	11.07	0.0016
Gender[F]	-0.25	0.158114	-1.58	0.212
Infection[N]	-1.75	0.158114	-11.07	0.0016
Effect Tests
Source	Nparm	DF	Sum of Squares	F Ratio	Prob > F
Gender	1	1	0.3125	2.5	0.212
Infection	1	1	15.3125	122.5	0.0016
Gender
Least Squares Means Table
Level	Least Sq Mean	Std Error	Mean
F	1.5	0.25	1.5
M	2	0.193649	2.875
Infection
Least Squares Means Table
Level	Least Sq Mean	Std Error	Mean
N	-6.661e-16	0.25	-4.4e-16
Y	3.5	0.193649	3.625
Response 23
Whole Model
Effect Summary
Source	LogWorth		PValue
Infection	2.801	+++++++	0.00158
Gender	0.674	++	0.21199
Lack Of Fit
Source	DF	Sum of Squares	Mean Square	F Ratio
Lack Of Fit	1	0.208333	0.208333	2.5
Pure Error	2	0.166667	0.083333		Prob > F
Total Error	3	0.375		0.2546
					Max RSq
				0.9908
Residual by Predicted Plot
Summary of Fit
RSquare	0.979405
RSquare Adj	0.965675
Root Mean Square Error	0.353553
Mean of Response	2.41667
Observations (or Sum Wgts)	6
Analysis of Variance
Source	DF	Sum of Squares	Mean Square	F Ratio
Model	2	17.8333	8.91667	71.3333
Error	3	0.375	0.125		Prob > F
C. Total	5	18.2083		0.003
Parameter Estimates
Term	Estimate	Std Error	t Ratio	Prob>|t|
Intercept	1.75	0.158114	11.07	0.0016
Gender[F]	-0.25	0.158114	-1.58	0.212
Infection[N]	-1.75	0.158114	-11.07	0.0016
Effect Tests
Source	Nparm	DF	Sum of Squares	F Ratio	Prob > F
Gender	1	1	0.3125	2.5	0.212
Infection	1	1	15.3125	122.5	0.0016
Gender
Least Squares Means Table
Level	Least Sq Mean	Std Error	Mean
F	1.5	0.25	1.5
M	2	0.193649	2.875
Infection
Least Squares Means Table
Level	Least Sq Mean	Std Error	Mean
N	-6.661e-16	0.25	-4.4e-16
Y	3.5	0.193649	3.625
Response 24
Whole Model
Effect Summary
Source	LogWorth		PValue
Infection	2.801	+++++++	0.00158
Gender	0.674	++	0.21199
Lack Of Fit
Source	DF	Sum of Squares	Mean Square	F Ratio
Lack Of Fit	1	0.208333	0.208333	2.5
Pure Error	2	0.166667	0.083333		Prob > F
Total Error	3	0.375		0.2546
					Max RSq
				0.9908
Residual by Predicted Plot
Summary of Fit
RSquare	0.979405
RSquare Adj	0.965675
Root Mean Square Error	0.353553
Mean of Response	2.41667
Observations (or Sum Wgts)	6
Analysis of Variance
Source	DF	Sum of Squares	Mean Square	F Ratio
Model	2	17.8333	8.91667	71.3333
Error	3	0.375	0.125		Prob > F
C. Total	5	18.2083		0.003
Parameter Estimates
Term	Estimate	Std Error	t Ratio	Prob>|t|
Intercept	1.75	0.158114	11.07	0.0016
Gender[F]	-0.25	0.158114	-1.58	0.212
Infection[N]	-1.75	0.158114	-11.07	0.0016
Effect Tests
Source	Nparm	DF	Sum of Squares	F Ratio	Prob > F
Gender	1	1	0.3125	2.5	0.212
Infection	1	1	15.3125	122.5	0.0016
Gender
Least Squares Means Table
Level	Least Sq Mean	Std Error	Mean
F	1.5	0.25	1.5
M	2	0.193649	2.875
Infection
Least Squares Means Table
Level	Least Sq Mean	Std Error	Mean
N	-6.661e-16	0.25	-4.4e-16
Y	3.5	0.193649	3.625
Response 25
Whole Model
Effect Summary
Source	LogWorth		PValue
Infection	1.659	++++	0.02194
Gender	0.206	+	0.62204
Lack Of Fit
Source	DF	Sum of Squares	Mean Square	F Ratio
Lack Of Fit	1	0.0714286	0.071429	0.1429
Pure Error	1	0.5	0.5		Prob > F
Total Error	2	0.571429		0.7699
					Max RSq
				0.9643
Residual by Predicted Plot
Summary of Fit
RSquare	0.959184
RSquare Adj	0.918367
Root Mean Square Error	0.534522
Mean of Response	2
Observations (or Sum Wgts)	5
Analysis of Variance
Source	DF	Sum of Squares	Mean Square	F Ratio
Model	2	13.4286	6.71429	23.5
Error	2	0.571429	0.28571		Prob > F
C. Total	4	14		0.0408
Parameter Estimates
Term	Estimate	Std Error	t Ratio	Prob>|t|
Intercept	1.64286	0.247436	6.64	0.0219
Gender[F]	-0.142857	0.247436	-0.58	0.622
Infection[N]	-1.64286	0.247436	-6.64	0.0219
Effect Tests
Source	Nparm	DF	Sum of Squares	F Ratio	Prob > F
Gender	1	1	0.095238	0.3333	0.622
Infection	1	1	12.5952	44.0833	0.0219
Gender
Least Squares Means Table
Level	Least Sq Mean	Std Error	Mean
F	1.5	0.377964	1.5
M	1.78571	0.319438	2.33333
Infection
Least Squares Means Table
Level	Least Sq Mean	Std Error	Mean
N	-2.22e-16	0.377964	0
Y	3.28571	0.319438	3.33333
Response 27
Whole Model
Effect Summary
Source	LogWorth		PValue
Infection	2.801	+++++++	0.00158
Gender	0.674	++	0.21199
Lack Of Fit
Source	DF	Sum of Squares	Mean Square	F Ratio
Lack Of Fit	1	0.208333	0.208333	2.5
Pure Error	2	0.166667	0.083333		Prob > F
Total Error	3	0.375		0.2546
					Max RSq
				0.9908
Residual by Predicted Plot
Summary of Fit
RSquare	0.979405
RSquare Adj	0.965675
Root Mean Square Error	0.353553
Mean of Response	2.41667
Observations (or Sum Wgts)	6
Analysis of Variance
Source	DF	Sum of Squares	Mean Square	F Ratio
Model	2	17.8333	8.91667	71.3333
Error	3	0.375	0.125		Prob > F
C. Total	5	18.2083		0.003
Parameter Estimates
Term	Estimate	Std Error	t Ratio	Prob>|t|
Intercept	1.75	0.158114	11.07	0.0016
Gender[F]	-0.25	0.158114	-1.58	0.212
Infection[N]	-1.75	0.158114	-11.07	0.0016
Effect Tests
Source	Nparm	DF	Sum of Squares	F Ratio	Prob > F
Gender	1	1	0.3125	2.5	0.212
Infection	1	1	15.3125	122.5	0.0016
Gender
Least Squares Means Table
Level	Least Sq Mean	Std Error	Mean
F	1.5	0.25	1.5
M	2	0.193649	2.875
Infection
Least Squares Means Table
Level	Least Sq Mean	Std Error	Mean
N	-6.661e-16	0.25	-4.4e-16
Y	3.5	0.193649	3.625
Response 29
Whole Model
Effect Summary
Source	LogWorth		PValue
Infection	2.801	+++++++	0.00158
Gender	0.674	++	0.21199
Lack Of Fit
Source	DF	Sum of Squares	Mean Square	F Ratio
Lack Of Fit	1	0.208333	0.208333	2.5
Pure Error	2	0.166667	0.083333		Prob > F
Total Error	3	0.375		0.2546
					Max RSq
				0.9908
Residual by Predicted Plot
Summary of Fit
RSquare	0.979405
RSquare Adj	0.965675
Root Mean Square Error	0.353553
Mean of Response	2.41667
Observations (or Sum Wgts)	6
Analysis of Variance
Source	DF	Sum of Squares	Mean Square	F Ratio
Model	2	17.8333	8.91667	71.3333
Error	3	0.375	0.125		Prob > F
C. Total	5	18.2083		0.003
Parameter Estimates
Term	Estimate	Std Error	t Ratio	Prob>|t|
Intercept	1.75	0.158114	11.07	0.0016
Gender[F]	-0.25	0.158114	-1.58	0.212
Infection[N]	-1.75	0.158114	-11.07	0.0016
Effect Tests
Source	Nparm	DF	Sum of Squares	F Ratio	Prob > F
Gender	1	1	0.3125	2.5	0.212
Infection	1	1	15.3125	122.5	0.0016
Gender
Least Squares Means Table
Level	Least Sq Mean	Std Error	Mean
F	1.5	0.25	1.5
M	2	0.193649	2.875
Infection
Least Squares Means Table
Level	Least Sq Mean	Std Error	Mean
N	-6.661e-16	0.25	-4.4e-16
Y	3.5	0.193649	3.625
Response 30
Whole Model
Effect Summary
Source	LogWorth		PValue
Infection	2.801	+++++++	0.00158
Gender	0.674	++	0.21199
Lack Of Fit
Source	DF	Sum of Squares	Mean Square	F Ratio
Lack Of Fit	1	0.208333	0.208333	2.5
Pure Error	2	0.166667	0.083333		Prob > F
Total Error	3	0.375		0.2546
					Max RSq
				0.9908
Residual by Predicted Plot
Summary of Fit
RSquare	0.979405
RSquare Adj	0.965675
Root Mean Square Error	0.353553
Mean of Response	2.41667
Observations (or Sum Wgts)	6
Analysis of Variance
Source	DF	Sum of Squares	Mean Square	F Ratio
Model	2	17.8333	8.91667	71.3333
Error	3	0.375	0.125		Prob > F
C. Total	5	18.2083		0.003
Parameter Estimates
Term	Estimate	Std Error	t Ratio	Prob>|t|
Intercept	1.75	0.158114	11.07	0.0016
Gender[F]	-0.25	0.158114	-1.58	0.212
Infection[N]	-1.75	0.158114	-11.07	0.0016
Effect Tests
Source	Nparm	DF	Sum of Squares	F Ratio	Prob > F
Gender	1	1	0.3125	2.5	0.212
Infection	1	1	15.3125	122.5	0.0016
Gender
Least Squares Means Table
Level	Least Sq Mean	Std Error	Mean
F	1.5	0.25	1.5
M	2	0.193649	2.875
Infection
Least Squares Means Table
Level	Least Sq Mean	Std Error	Mean
N	-6.661e-16	0.25	-4.4e-16
Y	3.5	0.193649	3.625
Response 34
Whole Model
Effect Summary
Source	LogWorth		PValue
Infection	2.286	++++++	0.00518
Gender	0.347	+	0.45018
Lack Of Fit
Source	DF	Sum of Squares	Mean Square	F Ratio
Lack Of Fit	1	0.133333	0.133333	0.4
Pure Error	2	0.666667	0.333333		Prob > F
Total Error	3	0.8		0.5918
					Max RSq
				0.9615
Residual by Predicted Plot
Summary of Fit
RSquare	0.953846
RSquare Adj	0.923077
Root Mean Square Error	0.516398
Mean of Response	2.33333
Observations (or Sum Wgts)	6
Analysis of Variance
Source	DF	Sum of Squares	Mean Square	F Ratio
Model	2	16.5333	8.26667	31
Error	3	0.8	0.26667		Prob > F
C. Total	5	17.3333		0.0099
Parameter Estimates
Term	Estimate	Std Error	t Ratio	Prob>|t|
Intercept	1.7	0.23094	7.36	0.0052
Gender[F]	-0.2	0.23094	-0.87	0.4502
Infection[N]	-1.7	0.23094	-7.36	0.0052
Effect Tests
Source	Nparm	DF	Sum of Squares	F Ratio	Prob > F
Gender	1	1	0.2	0.75	0.4502
Infection	1	1	14.45	54.1875	0.0052
Gender
Least Squares Means Table
Level	Least Sq Mean	Std Error	Mean
F	1.5	0.365148	1.5
M	1.9	0.282843	2.75
Infection
Least Squares Means Table
Level	Least Sq Mean	Std Error	Mean
N	4.4409e-16	0.365148	4.44e-16
Y	3.4	0.282843	3.5
Response 35
Whole Model
Effect Summary
Source	LogWorth		PValue
Infection	2.286	++++++	0.00518
Gender	0.347	+	0.45018
Lack Of Fit
Source	DF	Sum of Squares	Mean Square	F Ratio
Lack Of Fit	1	0.133333	0.133333	0.4
Pure Error	2	0.666667	0.333333		Prob > F
Total Error	3	0.8		0.5918
					Max RSq
				0.9615
Residual by Predicted Plot
Summary of Fit
RSquare	0.953846
RSquare Adj	0.923077
Root Mean Square Error	0.516398
Mean of Response	2.33333
Observations (or Sum Wgts)	6
Analysis of Variance
Source	DF	Sum of Squares	Mean Square	F Ratio
Model	2	16.5333	8.26667	31
Error	3	0.8	0.26667		Prob > F
C. Total	5	17.3333		0.0099
Parameter Estimates
Term	Estimate	Std Error	t Ratio	Prob>|t|
Intercept	1.7	0.23094	7.36	0.0052
Gender[F]	-0.2	0.23094	-0.87	0.4502
Infection[N]	-1.7	0.23094	-7.36	0.0052
Effect Tests
Source	Nparm	DF	Sum of Squares	F Ratio	Prob > F
Gender	1	1	0.2	0.75	0.4502
Infection	1	1	14.45	54.1875	0.0052
Gender
Least Squares Means Table
Level	Least Sq Mean	Std Error	Mean
F	1.5	0.365148	1.5
M	1.9	0.282843	2.75
Infection
Least Squares Means Table
Level	Least Sq Mean	Std Error	Mean
N	4.4409e-16	0.365148	4.44e-16
Y	3.4	0.282843	3.5
Response 37
Whole Model
Effect Summary
Source	LogWorth		PValue
Infection	2.286	++++++	0.00518
Gender	0.347	+	0.45018
Lack Of Fit
Source	DF	Sum of Squares	Mean Square	F Ratio
Lack Of Fit	1	0.133333	0.133333	0.4
Pure Error	2	0.666667	0.333333		Prob > F
Total Error	3	0.8		0.5918
					Max RSq
				0.9615
Residual by Predicted Plot
Summary of Fit
RSquare	0.953846
RSquare Adj	0.923077
Root Mean Square Error	0.516398
Mean of Response	2.33333
Observations (or Sum Wgts)	6
Analysis of Variance
Source	DF	Sum of Squares	Mean Square	F Ratio
Model	2	16.5333	8.26667	31
Error	3	0.8	0.26667		Prob > F
C. Total	5	17.3333		0.0099
Parameter Estimates
Term	Estimate	Std Error	t Ratio	Prob>|t|
Intercept	1.7	0.23094	7.36	0.0052
Gender[F]	-0.2	0.23094	-0.87	0.4502
Infection[N]	-1.7	0.23094	-7.36	0.0052
Effect Tests
Source	Nparm	DF	Sum of Squares	F Ratio	Prob > F
Gender	1	1	0.2	0.75	0.4502
Infection	1	1	14.45	54.1875	0.0052
Gender
Least Squares Means Table
Level	Least Sq Mean	Std Error	Mean
F	1.5	0.365148	1.5
M	1.9	0.282843	2.75
Infection
Least Squares Means Table
Level	Least Sq Mean	Std Error	Mean
N	4.4409e-16	0.365148	4.44e-16
Y	3.4	0.282843	3.5
Response 38
Whole Model
Effect Summary
Source	LogWorth		PValue
Infection	2.286	++++++	0.00518
Gender	0.347	+	0.45018
Lack Of Fit
Source	DF	Sum of Squares	Mean Square	F Ratio
Lack Of Fit	1	0.133333	0.133333	0.4
Pure Error	2	0.666667	0.333333		Prob > F
Total Error	3	0.8		0.5918
					Max RSq
				0.9615
Residual by Predicted Plot
Summary of Fit
RSquare	0.953846
RSquare Adj	0.923077
Root Mean Square Error	0.516398
Mean of Response	2.33333
Observations (or Sum Wgts)	6
Analysis of Variance
Source	DF	Sum of Squares	Mean Square	F Ratio
Model	2	16.5333	8.26667	31
Error	3	0.8	0.26667		Prob > F
C. Total	5	17.3333		0.0099
Parameter Estimates
Term	Estimate	Std Error	t Ratio	Prob>|t|
Intercept	1.7	0.23094	7.36	0.0052
Gender[F]	-0.2	0.23094	-0.87	0.4502
Infection[N]	-1.7	0.23094	-7.36	0.0052
Effect Tests
Source	Nparm	DF	Sum of Squares	F Ratio	Prob > F
Gender	1	1	0.2	0.75	0.4502
Infection	1	1	14.45	54.1875	0.0052
Gender
Least Squares Means Table
Level	Least Sq Mean	Std Error	Mean
F	1.5	0.365148	1.5
M	1.9	0.282843	2.75
Infection
Least Squares Means Table
Level	Least Sq Mean	Std Error	Mean
N	4.4409e-16	0.365148	4.44e-16
Y	3.4	0.282843	3.5
Response 42
Whole Model
Effect Summary
Source	LogWorth		PValue
Infection	2.286	++++++	0.00518
Gender	0.347	+	0.45018
Lack Of Fit
Source	DF	Sum of Squares	Mean Square	F Ratio
Lack Of Fit	1	0.133333	0.133333	0.4
Pure Error	2	0.666667	0.333333		Prob > F
Total Error	3	0.8		0.5918
					Max RSq
				0.9615
Residual by Predicted Plot
Summary of Fit
RSquare	0.953846
RSquare Adj	0.923077
Root Mean Square Error	0.516398
Mean of Response	2.33333
Observations (or Sum Wgts)	6
Analysis of Variance
Source	DF	Sum of Squares	Mean Square	F Ratio
Model	2	16.5333	8.26667	31
Error	3	0.8	0.26667		Prob > F
C. Total	5	17.3333		0.0099
Parameter Estimates
Term	Estimate	Std Error	t Ratio	Prob>|t|
Intercept	1.7	0.23094	7.36	0.0052
Gender[F]	-0.2	0.23094	-0.87	0.4502
Infection[N]	-1.7	0.23094	-7.36	0.0052
Effect Tests
Source	Nparm	DF	Sum of Squares	F Ratio	Prob > F
Gender	1	1	0.2	0.75	0.4502
Infection	1	1	14.45	54.1875	0.0052
Gender
Least Squares Means Table
Level	Least Sq Mean	Std Error	Mean
F	1.5	0.365148	1.5
M	1.9	0.282843	2.75
Infection
Least Squares Means Table
Level	Least Sq Mean	Std Error	Mean
N	4.4409e-16	0.365148	4.44e-16
Y	3.4	0.282843	3.5
Response 45
Whole Model
Effect Summary
Source	LogWorth		PValue
Infection	1.987	+++++	0.0103
Gender	0.328	+	0.4695
Lack Of Fit
Source	DF	Sum of Squares	Mean Square	F Ratio
Lack Of Fit	1	0.208333	0.208333	0.3571
Pure Error	2	1.16667	0.583333		Prob > F
Total Error	3	1.375		0.6108
					Max RSq
				0.9393
Residual by Predicted Plot
Summary of Fit
RSquare	0.928416
RSquare Adj	0.880694
Root Mean Square Error	0.677003
Mean of Response	2.41667
Observations (or Sum Wgts)	6
Analysis of Variance
Source	DF	Sum of Squares	Mean Square	F Ratio
Model	2	17.8333	8.91667	19.4545
Error	3	1.375	0.45833		Prob > F
C. Total	5	19.2083		0.0192
Parameter Estimates
Term	Estimate	Std Error	t Ratio	Prob>|t|
Intercept	1.75	0.302765	5.78	0.0103
Gender[F]	-0.25	0.302765	-0.83	0.4695
Infection[N]	-1.75	0.302765	-5.78	0.0103
Effect Tests
Source	Nparm	DF	Sum of Squares	F Ratio	Prob > F
Gender	1	1	0.3125	0.6818	0.4695
Infection	1	1	15.3125	33.4091	0.0103
Gender
Least Squares Means Table
Level	Least Sq Mean	Std Error	Mean
F	1.5	0.478714	1.5
M	2	0.37081	2.875
Infection
Least Squares Means Table
Level	Least Sq Mean	Std Error	Mean
N	-6.661e-16	0.478714	-4.4e-16
Y	3.5	0.37081	3.625
Response 46
Whole Model
Effect Summary
Source	LogWorth		PValue
Infection	1.987	+++++	0.0103
Gender	0.328	+	0.4695
Lack Of Fit
Source	DF	Sum of Squares	Mean Square	F Ratio
Lack Of Fit	1	0.208333	0.208333	0.3571
Pure Error	2	1.16667	0.583333		Prob > F
Total Error	3	1.375		0.6108
					Max RSq
				0.9393
Residual by Predicted Plot
Summary of Fit
RSquare	0.928416
RSquare Adj	0.880694
Root Mean Square Error	0.677003
Mean of Response	2.41667
Observations (or Sum Wgts)	6
Analysis of Variance
Source	DF	Sum of Squares	Mean Square	F Ratio
Model	2	17.8333	8.91667	19.4545
Error	3	1.375	0.45833		Prob > F
C. Total	5	19.2083		0.0192
Parameter Estimates
Term	Estimate	Std Error	t Ratio	Prob>|t|
Intercept	1.75	0.302765	5.78	0.0103
Gender[F]	-0.25	0.302765	-0.83	0.4695
Infection[N]	-1.75	0.302765	-5.78	0.0103
Effect Tests
Source	Nparm	DF	Sum of Squares	F Ratio	Prob > F
Gender	1	1	0.3125	0.6818	0.4695
Infection	1	1	15.3125	33.4091	0.0103
Gender
Least Squares Means Table
Level	Least Sq Mean	Std Error	Mean
F	1.5	0.478714	1.5
M	2	0.37081	2.875
Infection
Least Squares Means Table
Level	Least Sq Mean	Std Error	Mean
N	-6.661e-16	0.478714	-4.4e-16
Y	3.5	0.37081	3.625
Response 53
Whole Model
Effect Summary
Source	LogWorth		PValue
Infection	1.713	++++	0.01935
Gender	0.302	+	0.49936
Lack Of Fit
Source	DF	Sum of Squares	Mean Square	F Ratio
Lack Of Fit	1	0.3	0.3	0.3
Pure Error	2	2	1		Prob > F
Total Error	3	2.3		0.6388
					Max RSq
				0.907
Residual by Predicted Plot
Summary of Fit
RSquare	0.893023
RSquare Adj	0.821705
Root Mean Square Error	0.875595
Mean of Response	2.5
Observations (or Sum Wgts)	6
Analysis of Variance
Source	DF	Sum of Squares	Mean Square	F Ratio
Model	2	19.2	9.6	12.5217
Error	3	2.3	0.76667		Prob > F
C. Total	5	21.5		0.035
Parameter Estimates
Term	Estimate	Std Error	t Ratio	Prob>|t|
Intercept	1.8	0.391578	4.6	0.0193
Gender[F]	-0.3	0.391578	-0.77	0.4994
Infection[N]	-1.8	0.391578	-4.6	0.0193
Effect Tests
Source	Nparm	DF	Sum of Squares	F Ratio	Prob > F
Gender	1	1	0.45	0.587	0.4994
Infection	1	1	16.2	21.1304	0.0193
Gender
Least Squares Means Table
Level	Least Sq Mean	Std Error	Mean
F	1.5	0.619139	1.5
M	2.1	0.479583	3
Infection
Least Squares Means Table
Level	Least Sq Mean	Std Error	Mean
N	0	0.619139	0
Y	3.6	0.479583	3.75
Response 60
Whole Model
Effect Summary
Source	LogWorth		PValue
Infection	1.713	++++	0.01935
Gender	0.302	+	0.49936
Lack Of Fit
Source	DF	Sum of Squares	Mean Square	F Ratio
Lack Of Fit	1	0.3	0.3	0.3
Pure Error	2	2	1		Prob > F
Total Error	3	2.3		0.6388
					Max RSq
				0.907
Residual by Predicted Plot
Summary of Fit
RSquare	0.893023
RSquare Adj	0.821705
Root Mean Square Error	0.875595
Mean of Response	2.5
Observations (or Sum Wgts)	6
Analysis of Variance
Source	DF	Sum of Squares	Mean Square	F Ratio
Model	2	19.2	9.6	12.5217
Error	3	2.3	0.76667		Prob > F
C. Total	5	21.5		0.035
Parameter Estimates
Term	Estimate	Std Error	t Ratio	Prob>|t|
Intercept	1.8	0.391578	4.6	0.0193
Gender[F]	-0.3	0.391578	-0.77	0.4994
Infection[N]	-1.8	0.391578	-4.6	0.0193
Effect Tests
Source	Nparm	DF	Sum of Squares	F Ratio	Prob > F
Gender	1	1	0.45	0.587	0.4994
Infection	1	1	16.2	21.1304	0.0193
Gender
Least Squares Means Table
Level	Least Sq Mean	Std Error	Mean
F	1.5	0.619139	1.5
M	2.1	0.479583	3
Infection
Least Squares Means Table
Level	Least Sq Mean	Std Error	Mean
N	0	0.619139	0
Y	3.6	0.479583	3.75
Response 68
Whole Model
Effect Summary
Source	LogWorth		PValue
Infection	1.713	++++	0.01935
Gender	0.302	+	0.49936
Lack Of Fit
Source	DF	Sum of Squares	Mean Square	F Ratio
Lack Of Fit	1	0.3	0.3	0.3
Pure Error	2	2	1		Prob > F
Total Error	3	2.3		0.6388
					Max RSq
				0.907
Residual by Predicted Plot
Summary of Fit
RSquare	0.893023
RSquare Adj	0.821705
Root Mean Square Error	0.875595
Mean of Response	2.5
Observations (or Sum Wgts)	6
Analysis of Variance
Source	DF	Sum of Squares	Mean Square	F Ratio
Model	2	19.2	9.6	12.5217
Error	3	2.3	0.76667		Prob > F
C. Total	5	21.5		0.035
Parameter Estimates
Term	Estimate	Std Error	t Ratio	Prob>|t|
Intercept	1.8	0.391578	4.6	0.0193
Gender[F]	-0.3	0.391578	-0.77	0.4994
Infection[N]	-1.8	0.391578	-4.6	0.0193
Effect Tests
Source	Nparm	DF	Sum of Squares	F Ratio	Prob > F
Gender	1	1	0.45	0.587	0.4994
Infection	1	1	16.2	21.1304	0.0193
Gender
Least Squares Means Table
Level	Least Sq Mean	Std Error	Mean
F	1.5	0.619139	1.5
M	2.1	0.479583	3
Infection
Least Squares Means Table
Level	Least Sq Mean	Std Error	Mean
N	0	0.619139	0
Y	3.6	0.479583	3.75
Response 75
Whole Model
Effect Summary
Source	LogWorth		PValue
Infection	1.713	++++	0.01935
Gender	0.302	+	0.49936
Lack Of Fit
Source	DF	Sum of Squares	Mean Square	F Ratio
Lack Of Fit	1	0.3	0.3	0.3
Pure Error	2	2	1		Prob > F
Total Error	3	2.3		0.6388
					Max RSq
				0.907
Residual by Predicted Plot
Summary of Fit
RSquare	0.893023
RSquare Adj	0.821705
Root Mean Square Error	0.875595
Mean of Response	2.5
Observations (or Sum Wgts)	6
Analysis of Variance
Source	DF	Sum of Squares	Mean Square	F Ratio
Model	2	19.2	9.6	12.5217
Error	3	2.3	0.76667		Prob > F
C. Total	5	21.5		0.035
Parameter Estimates
Term	Estimate	Std Error	t Ratio	Prob>|t|
Intercept	1.8	0.391578	4.6	0.0193
Gender[F]	-0.3	0.391578	-0.77	0.4994
Infection[N]	-1.8	0.391578	-4.6	0.0193
Effect Tests
Source	Nparm	DF	Sum of Squares	F Ratio	Prob > F
Gender	1	1	0.45	0.587	0.4994
Infection	1	1	16.2	21.1304	0.0193
Gender
Least Squares Means Table
Level	Least Sq Mean	Std Error	Mean
F	1.5	0.619139	1.5
M	2.1	0.479583	3
Infection
Least Squares Means Table
Level	Least Sq Mean	Std Error	Mean
N	0	0.619139	0
Y	3.6	0.479583	3.75
Response 82
Whole Model
Effect Summary
Source	LogWorth		PValue
Infection	1.713	++++	0.01935
Gender	0.302	+	0.49936
Lack Of Fit
Source	DF	Sum of Squares	Mean Square	F Ratio
Lack Of Fit	1	0.3	0.3	0.3
Pure Error	2	2	1		Prob > F
Total Error	3	2.3		0.6388
					Max RSq
				0.907
Residual by Predicted Plot
Summary of Fit
RSquare	0.893023
RSquare Adj	0.821705
Root Mean Square Error	0.875595
Mean of Response	2.5
Observations (or Sum Wgts)	6
Analysis of Variance
Source	DF	Sum of Squares	Mean Square	F Ratio
Model	2	19.2	9.6	12.5217
Error	3	2.3	0.76667		Prob > F
C. Total	5	21.5		0.035
Parameter Estimates
Term	Estimate	Std Error	t Ratio	Prob>|t|
Intercept	1.8	0.391578	4.6	0.0193
Gender[F]	-0.3	0.391578	-0.77	0.4994
Infection[N]	-1.8	0.391578	-4.6	0.0193
Effect Tests
Source	Nparm	DF	Sum of Squares	F Ratio	Prob > F
Gender	1	1	0.45	0.587	0.4994
Infection	1	1	16.2	21.1304	0.0193
Gender
Least Squares Means Table
Level	Least Sq Mean	Std Error	Mean
F	1.5	0.619139	1.5
M	2.1	0.479583	3
Infection
Least Squares Means Table
Level	Least Sq Mean	Std Error	Mean
N	0	0.619139	0
Y	3.6	0.479583	3.75
Response 87
Whole Model
Effect Summary
Source	LogWorth		PValue
Infection	1.713	++++	0.01935
Gender	0.302	+	0.49936
Lack Of Fit
Source	DF	Sum of Squares	Mean Square	F Ratio
Lack Of Fit	1	0.3	0.3	0.3
Pure Error	2	2	1		Prob > F
Total Error	3	2.3		0.6388
					Max RSq
				0.907
Residual by Predicted Plot
Summary of Fit
RSquare	0.893023
RSquare Adj	0.821705
Root Mean Square Error	0.875595
Mean of Response	2.5
Observations (or Sum Wgts)	6
Analysis of Variance
Source	DF	Sum of Squares	Mean Square	F Ratio
Model	2	19.2	9.6	12.5217
Error	3	2.3	0.76667		Prob > F
C. Total	5	21.5		0.035
Parameter Estimates
Term	Estimate	Std Error	t Ratio	Prob>|t|
Intercept	1.8	0.391578	4.6	0.0193
Gender[F]	-0.3	0.391578	-0.77	0.4994
Infection[N]	-1.8	0.391578	-4.6	0.0193
Effect Tests
Source	Nparm	DF	Sum of Squares	F Ratio	Prob > F
Gender	1	1	0.45	0.587	0.4994
Infection	1	1	16.2	21.1304	0.0193
Gender
Least Squares Means Table
Level	Least Sq Mean	Std Error	Mean
F	1.5	0.619139	1.5
M	2.1	0.479583	3
Infection
Least Squares Means Table
Level	Least Sq Mean	Std Error	Mean
N	0	0.619139	0
Y	3.6	0.479583	3.75

## Sheet: CC041
CC041	multiple comparisons	Tukey
Fit Group
Response 0
Whole Model
Lack Of Fit
Source	DF	Sum of Squares	Mean Square	F Ratio
Lack Of Fit	1	0	0	.
Pure Error	9	0	0		Prob > F
Total Error	10	0		.
					Max RSq
				1
Summary of Fit
RSquare	.
RSquare Adj	.
Root Mean Square Error	0
Mean of Response	0
Observations (or Sum Wgts)	13
Analysis of Variance
Source	DF	Sum of Squares	Mean Square	F Ratio
Model	2	0	0	.
Error	10	0	0		Prob > F
C. Total	12	0		.
Parameter Estimates
Term	Estimate	Std Error	t Ratio	Prob>|t|
Intercept	0	0	.	.
Gender[F]	0	0	.	.
Infection[N]	0	0	.	.
Effect Tests
Source	Nparm	DF	Sum of Squares	F Ratio	Prob > F
Gender	1	1	0	.	.
Infection	1	1	0	.	.
Gender
Least Squares Means Table
Level	Least Sq Mean	Std Error	Mean
F	0	0	0
M	0	0	0
Infection
Least Squares Means Table
Level	Least Sq Mean	Std Error	Mean
N	0	0	0
Y	0	0	0
Multiple Comparisons for Infection
Least Squares Means Estimates
Infection	Estimate	Std Error	DF	Lower 95%	Upper 95%
N	0	0	10	.	.
Y	0	0	10	.	.
Tukey HSD All Pairwise Comparisons
Quantile = 2.22813	, Adjusted DF = 10.0	, Adjustment = Tukey
All Pairwise Differences
Infection	-Infection	Difference	Std Error	t Ratio	Prob>|t|	Lower 95%	Upper 95%
N	Y	0	0	.	.	.	.
Response 1
Whole Model
Effect Summary
Source	LogWorth		PValue
Gender	2.113	+++++	0.0077
Infection	1.545	++++	0.02854
Lack Of Fit
Source	DF	Sum of Squares	Mean Square	F Ratio
Lack Of Fit	1	2.09938	2.09938	22.0435
Pure Error	9	0.857143	0.09524		Prob > F
Total Error	10	2.95652		0.0011
					Max RSq
				0.8789
Residual by Predicted Plot
Summary of Fit
RSquare	0.582231
RSquare Adj	0.498677
Root Mean Square Error	0.543739
Mean of Response	0.384615
Observations (or Sum Wgts)	13
Analysis of Variance
Source	DF	Sum of Squares	Mean Square	F Ratio
Model	2	4.1204	2.0602	6.9683
Error	10	2.95652	0.29565		Prob > F
C. Total	12	7.07692		0.0127
Parameter Estimates
Term	Estimate	Std Error	t Ratio	Prob>|t|
Intercept	0.434783	0.170066	2.56	0.0285
Gender[F]	-0.565217	0.170066	-3.32	0.0077
Infection[N]	-0.434783	0.170066	-2.56	0.0285
Effect Tests
Source	Nparm	DF	Sum of Squares	F Ratio	Prob > F
Gender	1	1	3.2657	11.0458	0.0077
Infection	1	1	1.93237	6.5359	0.0285
Gender
Least Squares Means Table
Level	Least Sq Mean	Std Error	Mean
F	-0.130435	0.204394	0.11111
M	1	0.27187	1
Infection
Least Squares Means Table
Level	Least Sq Mean	Std Error	Mean
N	1.6653e-16	0.27187	1.67e-16
Y	0.869565	0.204394	0.555556
Response 2
Whole Model
Effect Summary
Source	LogWorth		PValue
Infection	1.416	++++	0.03837
Gender	0.634	++	0.2324
Lack Of Fit
Source	DF	Sum of Squares	Mean Square	F Ratio
Lack Of Fit	1	0.795031	0.795031	1.0435
Pure Error	9	6.85714	0.761905		Prob > F
Total Error	10	7.65217		0.3337
					Max RSq
				0.4429
Residual by Predicted Plot
Summary of Fit
RSquare	0.378261
RSquare Adj	0.253913
Root Mean Square Error	0.874767
Mean of Response	0.769231
Observations (or Sum Wgts)	13
Analysis of Variance
Source	DF	Sum of Squares	Mean Square	F Ratio
Model	2	4.65552	2.32776	3.042
Error	10	7.65217	0.76522		Prob > F
C. Total	12	12.3077		0.0929
Parameter Estimates
Term	Estimate	Std Error	t Ratio	Prob>|t|
Intercept	0.652174	0.273602	2.38	0.0384
Gender[F]	-0.347826	0.273602	-1.27	0.2324
Infection[N]	-0.652174	0.273602	-2.38	0.0384
Effect Tests
Source	Nparm	DF	Sum of Squares	F Ratio	Prob > F
Gender	1	1	1.23672	1.6162	0.2324
Infection	1	1	4.34783	5.6818	0.0384
Gender
Least Squares Means Table
Level	Least Sq Mean	Std Error	Mean
F	0.304348	0.328829	0.66667
M	1	0.437384	1
Infection
Least Squares Means Table
Level	Least Sq Mean	Std Error	Mean
N	2.2204e-16	0.437384	2.22e-16
Y	1.30435	0.328829	1.11111
Response 3
Whole Model
Effect Summary
Source	LogWorth		PValue
Infection	1.416	++++	0.03837
Gender	0.634	++	0.2324
Lack Of Fit
Source	DF	Sum of Squares	Mean Square	F Ratio
Lack Of Fit	1	0.795031	0.795031	1.0435
Pure Error	9	6.85714	0.761905		Prob > F
Total Error	10	7.65217		0.3337
					Max RSq
				0.4429
Residual by Predicted Plot
Summary of Fit
RSquare	0.378261
RSquare Adj	0.253913
Root Mean Square Error	0.874767
Mean of Response	0.769231
Observations (or Sum Wgts)	13
Analysis of Variance
Source	DF	Sum of Squares	Mean Square	F Ratio
Model	2	4.65552	2.32776	3.042
Error	10	7.65217	0.76522		Prob > F
C. Total	12	12.3077		0.0929
Parameter Estimates
Term	Estimate	Std Error	t Ratio	Prob>|t|
Intercept	0.652174	0.273602	2.38	0.0384
Gender[F]	-0.347826	0.273602	-1.27	0.2324
Infection[N]	-0.652174	0.273602	-2.38	0.0384
Effect Tests
Source	Nparm	DF	Sum of Squares	F Ratio	Prob > F
Gender	1	1	1.23672	1.6162	0.2324
Infection	1	1	4.34783	5.6818	0.0384
Gender
Least Squares Means Table
Level	Least Sq Mean	Std Error	Mean
F	0.304348	0.328829	0.66667
M	1	0.437384	1
Infection
Least Squares Means Table
Level	Least Sq Mean	Std Error	Mean
N	2.2204e-16	0.437384	2.22e-16
Y	1.30435	0.328829	1.11111
Response 4
Whole Model
Lack Of Fit
Source	DF	Sum of Squares	Mean Square	F Ratio
Lack Of Fit	1	0	0	.
Pure Error	9	0	0		Prob > F
Total Error	10	0		.
					Max RSq
				1
Summary of Fit
RSquare	.
RSquare Adj	.
Root Mean Square Error	0
Mean of Response	0
Observations (or Sum Wgts)	13
Analysis of Variance
Source	DF	Sum of Squares	Mean Square	F Ratio
Model	2	0	0	.
Error	10	0	0		Prob > F
C. Total	12	0		.
Parameter Estimates
Term	Estimate	Std Error	t Ratio	Prob>|t|
Intercept	0	0	.	.
Gender[F]	0	0	.	.
Infection[N]	0	0	.	.
Effect Tests
Source	Nparm	DF	Sum of Squares	F Ratio	Prob > F
Gender	1	1	0	.	.
Infection	1	1	0	.	.
Gender
Least Squares Means Table
Level	Least Sq Mean	Std Error	Mean
F	0	0	0
M	0	0	0
Infection
Least Squares Means Table
Level	Least Sq Mean	Std Error	Mean
N	0	0	0
Y	0	0	0
Response 5
Whole Model
Effect Summary
Source	LogWorth		PValue
Gender	0.043		0.9049
Infection	0.043		0.9049
Lack Of Fit
Source	DF	Sum of Squares	Mean Square	F Ratio
Lack Of Fit	1	1.50311	1.50311	7.8913
Pure Error	9	1.71429	0.19048		Prob > F
Total Error	10	3.21739		0.0204
					Max RSq
				0.4694
Residual by Predicted Plot
Summary of Fit
RSquare	0.004141
RSquare Adj	-0.19503
Root Mean Square Error	0.567221
Mean of Response	0.538462
Observations (or Sum Wgts)	13
Analysis of Variance
Source	DF	Sum of Squares	Mean Square	F Ratio
Model	2	0.0133779	0.006689	0.0208
Error	10	3.21739	0.321739		Prob > F
C. Total	12	3.23077		0.9795
Parameter Estimates
Term	Estimate	Std Error	t Ratio	Prob>|t|
Intercept	0.521739	0.17741	2.94	0.0148
Gender[F]	0.0217391	0.17741	0.12	0.9049
Infection[N]	-0.021739	0.17741	-0.12	0.9049
Effect Tests
Source	Nparm	DF	Sum of Squares	F Ratio	Prob > F
Gender	1	1	0.00483092	0.015	0.9049
Infection	1	1	0.00483092	0.015	0.9049
Gender
Least Squares Means Table
Level	Least Sq Mean	Std Error	Mean
F	0.543478	0.213221	0.555556
M	0.5	0.28361	0.5
Infection
Least Squares Means Table
Level	Least Sq Mean	Std Error	Mean
N	0.5	0.28361	0.5
Y	0.543478	0.213221	0.555556
Response 6
Whole Model
Effect Summary
Source	LogWorth		PValue
Infection	1.613	++++	0.02438
Gender	0.301	+	0.50024
Lack Of Fit
Source	DF	Sum of Squares	Mean Square	F Ratio
Lack Of Fit	1	0.0789474	0.078947	0.2632
Pure Error	5	1.5	0.3		Prob > F
Total Error	6	1.57895		0.6298
					Max RSq
				0.6932
Residual by Predicted Plot
Summary of Fit
RSquare	0.677033
RSquare Adj	0.569378
Root Mean Square Error	0.512989
Mean of Response	1.11111
Observations (or Sum Wgts)	9
Analysis of Variance
Source	DF	Sum of Squares	Mean Square	F Ratio
Model	2	3.30994	1.65497	6.2889
Error	6	1.57895	0.26316		Prob > F
C. Total	8	4.88889		0.0337
Parameter Estimates
Term	Estimate	Std Error	t Ratio	Prob>|t|
Intercept	0.657895	0.220174	2.99	0.0244
Gender[F]	0.157895	0.220174	0.72	0.5002
Infection[N]	-0.657895	0.220174	-2.99	0.0244
Effect Tests
Source	Nparm	DF	Sum of Squares	F Ratio	Prob > F
Gender	1	1	0.135338	0.5143	0.5002
Infection	1	1	2.34962	8.9286	0.0244
Gender
Least Squares Means Table
Level	Least Sq Mean	Std Error	Mean
F	0.815789	0.249654	1.28571
M	0.5	0.362738	0.5
Infection
Least Squares Means Table
Level	Least Sq Mean	Std Error	Mean
N	-1.11e-16	0.362738	0
Y	1.31579	0.249654	1.42857
Response 7
Whole Model
Effect Summary
Source	LogWorth		PValue
Gender	1.807	+++++	0.0156
Infection	1.807	+++++	0.0156
Lack Of Fit
Source	DF	Sum of Squares	Mean Square	F Ratio
Lack Of Fit	1	0.140351	0.140351	0.5263
Pure Error	5	1.33333	0.266667		Prob > F
Total Error	6	1.47368		0.5007
					Max RSq
				0.8667
Residual by Predicted Plot
Summary of Fit
RSquare	0.852632
RSquare Adj	0.803509
Root Mean Square Error	0.495595
Mean of Response	2
Observations (or Sum Wgts)	9
Analysis of Variance
Source	DF	Sum of Squares	Mean Square	F Ratio
Model	2	8.52632	4.26316	17.3571
Error	6	1.47368	0.24561		Prob > F
C. Total	8	10		0.0032
Parameter Estimates
Term	Estimate	Std Error	t Ratio	Prob>|t|
Intercept	1.21053	0.212708	5.69	0.0013
Gender[F]	0.710526	0.212708	3.34	0.0156
Infection[N]	-0.710526	0.212708	-3.34	0.0156
Effect Tests
Source	Nparm	DF	Sum of Squares	F Ratio	Prob > F
Gender	1	1	2.7406	11.1582	0.0156
Infection	1	1	2.7406	11.1582	0.0156
Gender
Least Squares Means Table
Level	Least Sq Mean	Std Error	Mean
F	1.92105	0.241188	2.42857
M	0.5	0.350438	0.5
Infection
Least Squares Means Table
Level	Least Sq Mean	Std Error	Mean
N	0.5	0.350438	0.5
Y	1.92105	0.241188	2.42857
Response 8
Whole Model
Effect Summary
Source	LogWorth		PValue
Infection	3.133	++++++++	0.00074
Gender	0.551	+	0.28107
Lack Of Fit
Source	DF	Sum of Squares	Mean Square	F Ratio
Lack Of Fit	1	0.31579	0.315789	0.7895
Pure Error	5	2	0.4		Prob > F
Total Error	6	2.31579		0.415
					Max RSq
				0.8902
Residual by Predicted Plot
Summary of Fit
RSquare	0.872914
RSquare Adj	0.830552
Root Mean Square Error	0.621261
Mean of Response	2.44444
Observations (or Sum Wgts)	9
Analysis of Variance
Source	DF	Sum of Squares	Mean Square	F Ratio
Model	2	15.9064	7.95322	20.6061
Error	6	2.31579	0.38596		Prob > F
C. Total	8	18.2222		0.0021
Parameter Estimates
Term	Estimate	Std Error	t Ratio	Prob>|t|
Intercept	1.68421	0.266644	6.32	0.0007
Gender[F]	-0.315789	0.266644	-1.18	0.2811
Infection[N]	-1.68421	0.266644	-6.32	0.0007
Effect Tests
Source	Nparm	DF	Sum of Squares	F Ratio	Prob > F
Gender	1	1	0.541353	1.4026	0.2811
Infection	1	1	15.3985	39.8961	0.0007
Gender
Least Squares Means Table
Level	Least Sq Mean	Std Error	Mean
F	1.36842	0.302345	2.57143
M	2	0.439298	2
Infection
Least Squares Means Table
Level	Least Sq Mean	Std Error	Mean
N	-2.22e-16	0.439298	0
Y	3.36842	0.302345	3.14286
Response 11
Whole Model
Effect Summary
Source	LogWorth		PValue
Infection	3.233	++++++++	0.00059
Gender	0.063		0.86445
Lack Of Fit
Source	DF	Sum of Squares	Mean Square	F Ratio
Lack Of Fit	1	0.0087719	0.008772	0.0155
Pure Error	5	2.83333	0.566667		Prob > F
Total Error	6	2.84211		0.9058
					Max RSq
				0.891
Residual by Predicted Plot
Summary of Fit
RSquare	0.890688
RSquare Adj	0.854251
Root Mean Square Error	0.688247
Mean of Response	3
Observations (or Sum Wgts)	9
Analysis of Variance
Source	DF	Sum of Squares	Mean Square	F Ratio
Model	2	23.1579	11.5789	24.4444
Error	6	2.84211	0.4737		Prob > F
C. Total	8	26		0.0013
Parameter Estimates
Term	Estimate	Std Error	t Ratio	Prob>|t|
Intercept	1.94737	0.295394	6.59	0.0006
Gender[F]	-0.052632	0.295394	-0.18	0.8644
Infection[N]	-1.94737	0.295394	-6.59	0.0006
Effect Tests
Source	Nparm	DF	Sum of Squares	F Ratio	Prob > F
Gender	1	1	0.015038	0.0317	0.8644
Infection	1	1	20.5865	43.4603	0.0006
Gender
Least Squares Means Table
Level	Least Sq Mean	Std Error	Mean
F	1.89474	0.334945	3.28571
M	2	0.486664	2
Infection
Least Squares Means Table
Level	Least Sq Mean	Std Error	Mean
N	2.2204e-16	0.486664	0
Y	3.89474	0.334945	3.85714
Response 12
Whole Model
Effect Summary
Source	LogWorth		PValue
Infection	3.681	+++++++++	0.00021
Gender	0.881	++	0.13146
Lack Of Fit
Source	DF	Sum of Squares	Mean Square	F Ratio
Lack Of Fit	1	0.561404	0.561404	2.1053
Pure Error	5	1.33333	0.266667		Prob > F
Total Error	6	1.89474		0.2065
					Max RSq
				0.9549
Residual by Predicted Plot
Summary of Fit
RSquare	0.935892
RSquare Adj	0.914523
Root Mean Square Error	0.561951
Mean of Response	3.22222
Observations (or Sum Wgts)	9
Analysis of Variance
Source	DF	Sum of Squares	Mean Square	F Ratio
Model	2	27.6608	13.8304	43.7963
Error	6	1.89474	0.3158		Prob > F
C. Total	8	29.5556		0.0003
Parameter Estimates
Term	Estimate	Std Error	t Ratio	Prob>|t|
Intercept	1.92105	0.241188	7.96	0.0002
Gender[F]	0.421053	0.241188	1.75	0.1315
Infection[N]	-1.92105	0.241188	-7.96	0.0002
Effect Tests
Source	Nparm	DF	Sum of Squares	F Ratio	Prob > F
Gender	1	1	0.962406	3.0476	0.1315
Infection	1	1	20.0338	63.4405	0.0002
Gender
Least Squares Means Table
Level	Least Sq Mean	Std Error	Mean
F	2.34211	0.273482	3.71429
M	1.5	0.39736	1.5
Infection
Least Squares Means Table
Level	Least Sq Mean	Std Error	Mean
N	0	0.39736	0
Y	3.84211	0.273482	4.14286
Response 13
Whole Model
Effect Summary
Source	LogWorth		PValue
Infection	3.681	+++++++++	0.00021
Gender	0.881	++	0.13146
Lack Of Fit
Source	DF	Sum of Squares	Mean Square	F Ratio
Lack Of Fit	1	0.561404	0.561404	2.1053
Pure Error	5	1.33333	0.266667		Prob > F
Total Error	6	1.89474		0.2065
					Max RSq
				0.9549
Residual by Predicted Plot
Summary of Fit
RSquare	0.935892
RSquare Adj	0.914523
Root Mean Square Error	0.561951
Mean of Response	3.22222
Observations (or Sum Wgts)	9
Analysis of Variance
Source	DF	Sum of Squares	Mean Square	F Ratio
Model	2	27.6608	13.8304	43.7963
Error	6	1.89474	0.3158		Prob > F
C. Total	8	29.5556		0.0003
Parameter Estimates
Term	Estimate	Std Error	t Ratio	Prob>|t|
Intercept	1.92105	0.241188	7.96	0.0002
Gender[F]	0.421053	0.241188	1.75	0.1315
Infection[N]	-1.92105	0.241188	-7.96	0.0002
Effect Tests
Source	Nparm	DF	Sum of Squares	F Ratio	Prob > F
Gender	1	1	0.962406	3.0476	0.1315
Infection	1	1	20.0338	63.4405	0.0002
Gender
Least Squares Means Table
Level	Least Sq Mean	Std Error	Mean
F	2.34211	0.273482	3.71429
M	1.5	0.39736	1.5
Infection
Least Squares Means Table
Level	Least Sq Mean	Std Error	Mean
N	0	0.39736	0
Y	3.84211	0.273482	4.14286
Response 14
Whole Model
Effect Summary
Source	LogWorth		PValue
Infection	1.884	+++++	0.01307
Gender	0.206	+	0.62204
Lack Of Fit
Source	DF	Sum of Squares	Mean Square	F Ratio
Lack Of Fit	1	0.0714286	0.071429	0.1429
Pure Error	1	0.5	0.5		Prob > F
Total Error	2	0.571429		0.7699
					Max RSq
				0.9784
Residual by Predicted Plot
Summary of Fit
RSquare	0.975369
RSquare Adj	0.950739
Root Mean Square Error	0.534522
Mean of Response	2.6
Observations (or Sum Wgts)	5
Analysis of Variance
Source	DF	Sum of Squares	Mean Square	F Ratio
Model	2	22.6286	11.3143	39.6
Error	2	0.571429	0.2857		Prob > F
C. Total	4	23.2		0.0246
Parameter Estimates
Term	Estimate	Std Error	t Ratio	Prob>|t|
Intercept	2.14286	0.247436	8.66	0.0131
Gender[F]	0.142857	0.247436	0.58	0.622
Infection[N]	-2.14286	0.247436	-8.66	0.0131
Effect Tests
Source	Nparm	DF	Sum of Squares	F Ratio	Prob > F
Gender	1	1	0.095238	0.3333	0.622
Infection	1	1	21.4286	75	0.0131
Gender
Least Squares Means Table
Level	Least Sq Mean	Std Error	Mean
F	2.28571	0.319438	3
M	2	0.377964	2
Infection
Least Squares Means Table
Level	Least Sq Mean	Std Error	Mean
N	-4.441e-16	0.377964	0
Y	4.28571	0.319438	4.33333
Response 15
Whole Model
Effect Summary
Source	LogWorth		PValue
Infection	1.884	+++++	0.01307
Gender	0.206	+	0.62204
Lack Of Fit
Source	DF	Sum of Squares	Mean Square	F Ratio
Lack Of Fit	1	0.0714286	0.071429	0.1429
Pure Error	1	0.5	0.5		Prob > F
Total Error	2	0.571429		0.7699
					Max RSq
				0.9784
Residual by Predicted Plot
Summary of Fit
RSquare	0.975369
RSquare Adj	0.950739
Root Mean Square Error	0.534522
Mean of Response	2.6
Observations (or Sum Wgts)	5
Analysis of Variance
Source	DF	Sum of Squares	Mean Square	F Ratio
Model	2	22.6286	11.3143	39.6
Error	2	0.571429	0.2857		Prob > F
C. Total	4	23.2		0.0246
Parameter Estimates
Term	Estimate	Std Error	t Ratio	Prob>|t|
Intercept	2.14286	0.247436	8.66	0.0131
Gender[F]	0.142857	0.247436	0.58	0.622
Infection[N]	-2.14286	0.247436	-8.66	0.0131
Effect Tests
Source	Nparm	DF	Sum of Squares	F Ratio	Prob > F
Gender	1	1	0.095238	0.3333	0.622
Infection	1	1	21.4286	75	0.0131
Gender
Least Squares Means Table
Level	Least Sq Mean	Std Error	Mean
F	2.28571	0.319438	3
M	2	0.377964	2
Infection
Least Squares Means Table
Level	Least Sq Mean	Std Error	Mean
N	-4.441e-16	0.377964	0
Y	4.28571	0.319438	4.33333
Response 17
Whole Model
Effect Summary
Source	LogWorth		PValue
Infection	4.187	++++++++++	6e-05
Gender	0.301	+	0.50024
Lack Of Fit
Source	DF	Sum of Squares	Mean Square	F Ratio
Lack Of Fit	1	0.0789474	0.078947	0.2632
Pure Error	5	1.5	0.3		Prob > F
Total Error	6	1.57895		0.6298
					Max RSq
				0.9534
Residual by Predicted Plot
Summary of Fit
RSquare	0.950998
RSquare Adj	0.934664
Root Mean Square Error	0.512989
Mean of Response	3.44444
Observations (or Sum Wgts)	9
Analysis of Variance
Source	DF	Sum of Squares	Mean Square	F Ratio
Model	2	30.6433	15.3216	58.2222
Error	6	1.57895	0.2632		Prob > F
C. Total	8	32.2222		0.0001
Parameter Estimates
Term	Estimate	Std Error	t Ratio	Prob>|t|
Intercept	2.15789	0.220174	9.8	<.0001
Gender[F]	0.157895	0.220174	0.72	0.5002
Infection[N]	-2.15789	0.220174	-9.8	<.0001
Effect Tests
Source	Nparm	DF	Sum of Squares	F Ratio	Prob > F
Gender	1	1	0.135338	0.5143	0.5002
Infection	1	1	25.2782	96.0571	<.0001
Gender
Least Squares Means Table
Level	Least Sq Mean	Std Error	Mean
F	2.31579	0.249654	3.85714
M	2	0.362738	2
Infection
Least Squares Means Table
Level	Least Sq Mean	Std Error	Mean
N	0	0.362738	0
Y	4.31579	0.249654	4.42857
Response 18
Whole Model
Effect Summary
Source	LogWorth		PValue
Infection	4.444	+++++++++++	4e-05
Gender	0.404	+	0.39474
Lack Of Fit
Source	DF	Sum of Squares	Mean Square	F Ratio
Lack Of Fit	1	0.107456	0.107456	0.4446
Pure Error	5	1.20833	0.241667		Prob > F
Total Error	6	1.31579		0.5344
					Max RSq
				0.9634
Residual by Predicted Plot
Summary of Fit
RSquare	0.960128
RSquare Adj	0.946837
Root Mean Square Error	0.468293
Mean of Response	3.5
Observations (or Sum Wgts)	9
Analysis of Variance
Source	DF	Sum of Squares	Mean Square	F Ratio
Model	2	31.6842	15.8421	72.24
Error	6	1.31579	0.2193		Prob > F
C. Total	8	33		<.0001
Parameter Estimates
Term	Estimate	Std Error	t Ratio	Prob>|t|
Intercept	2.18421	0.20099	10.87	<.0001
Gender[F]	0.18421	0.20099	0.92	0.3947
Infection[N]	-2.18421	0.20099	-10.87	<.0001
Effect Tests
Source	Nparm	DF	Sum of Squares	F Ratio	Prob > F
Gender	1	1	0.184211	0.84	0.3947
Infection	1	1	25.8985	118.097	<.0001
Gender
Least Squares Means Table
Level	Least Sq Mean	Std Error	Mean
F	2.36842	0.227901	3.92857
M	2	0.331133	2
Infection
Least Squares Means Table
Level	Least Sq Mean	Std Error	Mean
N	0	0.331133	0
Y	4.36842	0.227901	4.5
Response 19
Whole Model
Effect Summary
Source	LogWorth		PValue
Infection	3.934	++++++++++	0.00012
Gender	1.212	+++	0.06138
Lack Of Fit
Source	DF	Sum of Squares	Mean Square	F Ratio
Lack Of Fit	1	0.877193	0.877193	5.2632
Pure Error	5	0.833333	0.166667		Prob > F
Total Error	6	1.71053		0.0703
					Max RSq
				0.9753
Residual by Predicted Plot
Summary of Fit
RSquare	0.949276
RSquare Adj	0.932368
Root Mean Square Error	0.533936
Mean of Response	3.44444
Observations (or Sum Wgts)	9
Analysis of Variance
Source	DF	Sum of Squares	Mean Square	F Ratio
Model	2	32.0117	16.0058	56.1436
Error	6	1.71053	0.2851		Prob > F
C. Total	8	33.7222		0.0001
Parameter Estimates
Term	Estimate	Std Error	t Ratio	Prob>|t|
Intercept	2.02632	0.229164	8.84	0.0001
Gender[F]	0.526316	0.229164	2.3	0.0614
Infection[N]	-2.02632	0.229164	-8.84	0.0001
Effect Tests
Source	Nparm	DF	Sum of Squares	F Ratio	Prob > F
Gender	1	1	1.50376	5.2747	0.0614
Infection	1	1	22.2895	78.1846	0.0001
Gender
Least Squares Means Table
Level	Least Sq Mean	Std Error	Mean
F	2.55263	0.259848	4
M	1.5	0.37755	1.5
Infection
Least Squares Means Table
Level	Least Sq Mean	Std Error	Mean
N	-4.441e-16	0.37755	0
Y	4.05263	0.259848	4.42857
Response 20
Whole Model
Effect Summary
Source	LogWorth		PValue
Infection	4.35	+++++++++++	4e-05
Gender	0.99	++	0.10244
Lack Of Fit
Source	DF	Sum of Squares	Mean Square	F Ratio
Lack Of Fit	1	0.493421	0.493421	2.8195
Pure Error	5	0.875	0.175		Prob > F
Total Error	6	1.36842		0.154
					Max RSq
				0.9748
Residual by Predicted Plot
Summary of Fit
RSquare	0.960589
RSquare Adj	0.947453
Root Mean Square Error	0.477567
Mean of Response	3.55556
Observations (or Sum Wgts)	9
Analysis of Variance
Source	DF	Sum of Squares	Mean Square	F Ratio
Model	2	33.3538	16.6769	73.1218
Error	6	1.36842	0.2281		Prob > F
C. Total	8	34.7222		<.0001
Parameter Estimates
Term	Estimate	Std Error	t Ratio	Prob>|t|
Intercept	2.14474	0.204971	10.46	<.0001
Gender[F]	0.394737	0.204971	1.93	0.1024
Infection[N]	-2.14474	0.204971	-10.46	<.0001
Effect Tests
Source	Nparm	DF	Sum of Squares	F Ratio	Prob > F
Gender	1	1	0.845865	3.7088	0.1024
Infection	1	1	24.9709	109.488	<.0001
Gender
Least Squares Means Table
Level	Least Sq Mean	Std Error	Mean
F	2.53947	0.232415	4.07143
M	1.75	0.337691	1.75
Infection
Least Squares Means Table
Level	Least Sq Mean	Std Error	Mean
N	4.4409e-16	0.337691	0
Y	4.28947	0.232415	4.57143
Response 22
Whole Model
Summary of Fit
RSquare	.
RSquare Adj	.
Root Mean Square Error	0
Mean of Response	5
Observations (or Sum Wgts)	4
Analysis of Variance
Source	DF	Sum of Squares	Mean Square	F Ratio
Model	0	0	0	.
Error	3	0	0		Prob > F
C. Total	3	0		.
Parameter Estimates
Term	Estimate	Std Error	t Ratio	Prob>|t|
Intercept	5	0	.	.
Effect Tests
Source	Nparm	DF	Sum of Squares	F Ratio	Prob > F
Gender	0	0	0	.	.
Infection	0	0	0	.	.
Gender
Least Squares Means Table
Level	Least Sq Mean	Std Error
F	5	0
Infection
Least Squares Means Table
Level	Least Sq Mean	Std Error
Y	5	0
Response 24
Whole Model
Residual by Predicted Plot
Summary of Fit
RSquare	0
RSquare Adj	0
Root Mean Square Error	0.478714
Mean of Response	4.375
Observations (or Sum Wgts)	4
Analysis of Variance
Source	DF	Sum of Squares	Mean Square	F Ratio
Model	0	0	0	.
Error	3	0.6875	0.229167		Prob > F
C. Total	3	0.6875		.
Parameter Estimates
Term	Estimate	Std Error	t Ratio	Prob>|t|
Intercept	4.375	0.239357	18.28	0.0004
Effect Tests
Source	Nparm	DF	Sum of Squares	F Ratio	Prob > F
Gender	0	0	0	.	.
Infection	0	0	0	.	.
Gender
Least Squares Means Table
Level	Least Sq Mean	Std Error
F	4.375	0.239357
Infection
Least Squares Means Table
Level	Least Sq Mean	Std Error
Y	4.375	0.239357
Response 25
Whole Model
Effect Summary
Source	LogWorth		PValue
Infection	4.868	++++++++++++	1e-05
Gender	0.378	+	0.41899
Lack Of Fit
Source	DF	Sum of Squares	Mean Square	F Ratio
Lack Of Fit	1	0.0789474	0.078947	0.3947
Pure Error	5	1	0.2		Prob > F
Total Error	6	1.07895		0.5574
					Max RSq
				0.9703
Residual by Predicted Plot
Summary of Fit
RSquare	0.968005
RSquare Adj	0.95734
Root Mean Square Error	0.424057
Mean of Response	3.55556
Observations (or Sum Wgts)	9
Analysis of Variance
Source	DF	Sum of Squares	Mean Square	F Ratio
Model	2	32.6433	16.3216	90.7642
Error	6	1.07895	0.1798		Prob > F
C. Total	8	33.7222		<.0001
Parameter Estimates
Term	Estimate	Std Error	t Ratio	Prob>|t|
Intercept	2.34211	0.182004	12.87	<.0001
Gender[F]	-0.157895	0.182004	-0.87	0.419
Infection[N]	-2.34211	0.182004	-12.87	<.0001
Effect Tests
Source	Nparm	DF	Sum of Squares	F Ratio	Prob > F
Gender	1	1	0.135338	0.7526	0.419
Infection	1	1	29.7782	165.596	<.0001
Gender
Least Squares Means Table
Level	Least Sq Mean	Std Error	Mean
F	2.18421	0.206374	3.85714
M	2.5	0.299854	2.5
Infection
Least Squares Means Table
Level	Least Sq Mean	Std Error	Mean
N	4.4409e-16	0.299854	0
Y	4.68421	0.206374	4.57143
Response 26
Whole Model
Residual by Predicted Plot
Summary of Fit
RSquare	0
RSquare Adj	0
Root Mean Square Error	0.707107
Mean of Response	4
Observations (or Sum Wgts)	4
Analysis of Variance
Source	DF	Sum of Squares	Mean Square	F Ratio
Model	0	0	0	.
Error	3	1.5	0.5		Prob > F
C. Total	3	1.5		.
Parameter Estimates
Term	Estimate	Std Error	t Ratio	Prob>|t|
Intercept	4	0.353553	11.31	0.0015
Effect Tests
Source	Nparm	DF	Sum of Squares	F Ratio	Prob > F
Gender	0	0	0	.	.
Infection	0	0	0	.	.
Gender
Least Squares Means Table
Level	Least Sq Mean	Std Error
F	4	0.353553
Infection
Least Squares Means Table
Level	Least Sq Mean	Std Error
Y	4	0.353553
Response 27
Whole Model
Residual by Predicted Plot
Summary of Fit
RSquare	0
RSquare Adj	0
Root Mean Square Error	0.707107
Mean of Response	4
Observations (or Sum Wgts)	4
Analysis of Variance
Source	DF	Sum of Squares	Mean Square	F Ratio
Model	0	0	0	.
Error	3	1.5	0.5		Prob > F
C. Total	3	1.5		.
Parameter Estimates
Term	Estimate	Std Error	t Ratio	Prob>|t|
Intercept	4	0.353553	11.31	0.0015
Effect Tests
Source	Nparm	DF	Sum of Squares	F Ratio	Prob > F
Gender	0	0	0	.	.
Infection	0	0	0	.	.
Gender
Least Squares Means Table
Level	Least Sq Mean	Std Error
F	4	0.353553
Infection
Least Squares Means Table
Level	Least Sq Mean	Std Error
Y	4	0.353553
Response 29
Whole Model
Residual by Predicted Plot
Summary of Fit
RSquare	0
RSquare Adj	0
Root Mean Square Error	0.5
Mean of Response	4.75
Observations (or Sum Wgts)	4
Analysis of Variance
Source	DF	Sum of Squares	Mean Square	F Ratio
Model	0	0	0	.
Error	3	0.75	0.25		Prob > F
C. Total	3	0.75		.
Parameter Estimates
Term	Estimate	Std Error	t Ratio	Prob>|t|
Intercept	4.75	0.25	19	0.0003
Effect Tests
Source	Nparm	DF	Sum of Squares	F Ratio	Prob > F
Gender	0	0	0	.	.
Infection	0	0	0	.	.
Gender
Least Squares Means Table
Level	Least Sq Mean	Std Error
F	4.75	0.25
Infection
Least Squares Means Table
Level	Least Sq Mean	Std Error
Y	4.75	0.25
Response 32
Whole Model
Residual by Predicted Plot
Summary of Fit
RSquare	0
RSquare Adj	0
Root Mean Square Error	0.288675
Mean of Response	4.75
Observations (or Sum Wgts)	4
Analysis of Variance
Source	DF	Sum of Squares	Mean Square	F Ratio
Model	0	0	0	.
Error	3	0.25	0.083333		Prob > F
C. Total	3	0.25		.
Parameter Estimates
Term	Estimate	Std Error	t Ratio	Prob>|t|
Intercept	4.75	0.144338	32.91	<.0001
Effect Tests
Source	Nparm	DF	Sum of Squares	F Ratio	Prob > F
Gender	0	0	0	.	.
Infection	0	0	0	.	.
Gender
Least Squares Means Table
Level	Least Sq Mean	Std Error
F	4.75	0.144338
Infection
Least Squares Means Table
Level	Least Sq Mean	Std Error
Y	4.75	0.144338
Response 34
Whole Model
Residual by Predicted Plot
Summary of Fit
RSquare	0
RSquare Adj	0
Root Mean Square Error	0.288675
Mean of Response	4.75
Observations (or Sum Wgts)	4
Analysis of Variance
Source	DF	Sum of Squares	Mean Square	F Ratio
Model	0	0	0	.
Error	3	0.25	0.083333		Prob > F
C. Total	3	0.25		.
Parameter Estimates
Term	Estimate	Std Error	t Ratio	Prob>|t|
Intercept	4.75	0.144338	32.91	<.0001
Effect Tests
Source	Nparm	DF	Sum of Squares	F Ratio	Prob > F
Gender	0	0	0	.	.
Infection	0	0	0	.	.
Gender
Least Squares Means Table
Level	Least Sq Mean	Std Error
F	4.75	0.144338
Infection
Least Squares Means Table
Level	Least Sq Mean	Std Error
Y	4.75	0.144338
Response 35
Whole Model
Residual by Predicted Plot
Summary of Fit
RSquare	0
RSquare Adj	0
Root Mean Square Error	0.478714
Mean of Response	4.625
Observations (or Sum Wgts)	4
Analysis of Variance
Source	DF	Sum of Squares	Mean Square	F Ratio
Model	0	0	0	.
Error	3	0.6875	0.229167		Prob > F
C. Total	3	0.6875		.
Parameter Estimates
Term	Estimate	Std Error	t Ratio	Prob>|t|
Intercept	4.625	0.239357	19.32	0.0003
Effect Tests
Source	Nparm	DF	Sum of Squares	F Ratio	Prob > F
Gender	0	0	0	.	.
Infection	0	0	0	.	.
Gender
Least Squares Means Table
Level	Least Sq Mean	Std Error
F	4.625	0.239357
Infection
Least Squares Means Table
Level	Least Sq Mean	Std Error
Y	4.625	0.239357
Response 39
Whole Model
Summary of Fit
RSquare	.
RSquare Adj	.
Root Mean Square Error	0
Mean of Response	5
Observations (or Sum Wgts)	4
Analysis of Variance
Source	DF	Sum of Squares	Mean Square	F Ratio
Model	0	0	0	.
Error	3	0	0		Prob > F
C. Total	3	0		.
Parameter Estimates
Term	Estimate	Std Error	t Ratio	Prob>|t|
Intercept	5	0	.	.
Effect Tests
Source	Nparm	DF	Sum of Squares	F Ratio	Prob > F
Gender	0	0	0	.	.
Infection	0	0	0	.	.
Gender
Least Squares Means Table
Level	Least Sq Mean	Std Error
F	5	0
Infection
Least Squares Means Table
Level	Least Sq Mean	Std Error
Y	5	0
Response 42
Whole Model
Summary of Fit
RSquare	.
RSquare Adj	.
Root Mean Square Error	0
Mean of Response	5
Observations (or Sum Wgts)	4
Analysis of Variance
Source	DF	Sum of Squares	Mean Square	F Ratio
Model	0	0	0	.
Error	3	0	0		Prob > F
C. Total	3	0		.
Parameter Estimates
Term	Estimate	Std Error	t Ratio	Prob>|t|
Intercept	5	0	.	.
Effect Tests
Source	Nparm	DF	Sum of Squares	F Ratio	Prob > F
Gender	0	0	0	.	.
Infection	0	0	0	.	.
Gender
Least Squares Means Table
Level	Least Sq Mean	Std Error
F	5	0
Infection
Least Squares Means Table
Level	Least Sq Mean	Std Error
Y	5	0
Response 45
Whole Model
Summary of Fit
RSquare	.
RSquare Adj	.
Root Mean Square Error	0
Mean of Response	5
Observations (or Sum Wgts)	4
Analysis of Variance
Source	DF	Sum of Squares	Mean Square	F Ratio
Model	0	0	0	.
Error	3	0	0		Prob > F
C. Total	3	0		.
Parameter Estimates
Term	Estimate	Std Error	t Ratio	Prob>|t|
Intercept	5	0	.	.
Effect Tests
Source	Nparm	DF	Sum of Squares	F Ratio	Prob > F
Gender	0	0	0	.	.
Infection	0	0	0	.	.
Gender
Least Squares Means Table
Level	Least Sq Mean	Std Error
F	5	0
Infection
Least Squares Means Table
Level	Least Sq Mean	Std Error
Y	5	0
Response 46
Whole Model
Summary of Fit
RSquare	.
RSquare Adj	.
Root Mean Square Error	0
Mean of Response	5
Observations (or Sum Wgts)	4
Analysis of Variance
Source	DF	Sum of Squares	Mean Square	F Ratio
Model	0	0	0	.
Error	3	0	0		Prob > F
C. Total	3	0		.
Parameter Estimates
Term	Estimate	Std Error	t Ratio	Prob>|t|
Intercept	5	0	.	.
Effect Tests
Source	Nparm	DF	Sum of Squares	F Ratio	Prob > F
Gender	0	0	0	.	.
Infection	0	0	0	.	.
Gender
Least Squares Means Table
Level	Least Sq Mean	Std Error
F	5	0
Infection
Least Squares Means Table
Level	Least Sq Mean	Std Error
Y	5	0
Response Column 44
Whole Model
Summary of Fit
RSquare	.
RSquare Adj	.
Root Mean Square Error	0
Mean of Response	5
Observations (or Sum Wgts)	4
Analysis of Variance
Source	DF	Sum of Squares	Mean Square	F Ratio
Model	0	0	0	.
Error	3	0	0		Prob > F
C. Total	3	0		.
Parameter Estimates
Term	Estimate	Std Error	t Ratio	Prob>|t|
Intercept	5	0	.	.
Effect Tests
Source	Nparm	DF	Sum of Squares	F Ratio	Prob > F
Gender	0	0	0	.	.
Infection	0	0	0	.	.
Gender
Least Squares Means Table
Level	Least Sq Mean	Std Error
F	5	0
Infection
Least Squares Means Table
Level	Least Sq Mean	Std Error
Y	5	0
Response 48
Whole Model
Residual by Predicted Plot
Summary of Fit
RSquare	0
RSquare Adj	0
Root Mean Square Error	0.5
Mean of Response	4.25
Observations (or Sum Wgts)	4
Analysis of Variance
Source	DF	Sum of Squares	Mean Square	F Ratio
Model	0	0	0	.
Error	3	0.75	0.25		Prob > F
C. Total	3	0.75		.
Parameter Estimates
Term	Estimate	Std Error	t Ratio	Prob>|t|
Intercept	4.25	0.25	17	0.0004
Effect Tests
Source	Nparm	DF	Sum of Squares	F Ratio	Prob > F
Gender	0	0	0	.	.
Infection	0	0	0	.	.
Gender
Least Squares Means Table
Level	Least Sq Mean	Std Error
F	4.25	0.25
Infection
Least Squares Means Table
Level	Least Sq Mean	Std Error
Y	4.25	0.25
Response 54
Whole Model
Residual by Predicted Plot
Summary of Fit
RSquare	0
RSquare Adj	0
Root Mean Square Error	0.5
Mean of Response	4.25
Observations (or Sum Wgts)	4
Analysis of Variance
Source	DF	Sum of Squares	Mean Square	F Ratio
Model	0	0	0	.
Error	3	0.75	0.25		Prob > F
C. Total	3	0.75		.
Parameter Estimates
Term	Estimate	Std Error	t Ratio	Prob>|t|
Intercept	4.25	0.25	17	0.0004
Effect Tests
Source	Nparm	DF	Sum of Squares	F Ratio	Prob > F
Gender	0	0	0	.	.
Infection	0	0	0	.	.
Gender
Least Squares Means Table
Level	Least Sq Mean	Std Error
F	4.25	0.25
Infection
Least Squares Means Table
Level	Least Sq Mean	Std Error
Y	4.25	0.25
Response 56
Whole Model
Residual by Predicted Plot
Summary of Fit
RSquare	0
RSquare Adj	0
Root Mean Square Error	0.5
Mean of Response	4.25
Observations (or Sum Wgts)	4
Analysis of Variance
Source	DF	Sum of Squares	Mean Square	F Ratio
Model	0	0	0	.
Error	3	0.75	0.25		Prob > F
C. Total	3	0.75		.
Parameter Estimates
Term	Estimate	Std Error	t Ratio	Prob>|t|
Intercept	4.25	0.25	17	0.0004
Effect Tests
Source	Nparm	DF	Sum of Squares	F Ratio	Prob > F
Gender	0	0	0	.	.
Infection	0	0	0	.	.
Gender
Least Squares Means Table
Level	Least Sq Mean	Std Error
F	4.25	0.25
Infection
Least Squares Means Table
Level	Least Sq Mean	Std Error
Y	4.25	0.25
Response 61
Whole Model
Residual by Predicted Plot
Summary of Fit
RSquare	0
RSquare Adj	0
Root Mean Square Error	0.5
Mean of Response	4.25
Observations (or Sum Wgts)	4
Analysis of Variance
Source	DF	Sum of Squares	Mean Square	F Ratio
Model	0	0	0	.
Error	3	0.75	0.25		Prob > F
C. Total	3	0.75		.
Parameter Estimates
Term	Estimate	Std Error	t Ratio	Prob>|t|
Intercept	4.25	0.25	17	0.0004
Effect Tests
Source	Nparm	DF	Sum of Squares	F Ratio	Prob > F
Gender	0	0	0	.	.
Infection	0	0	0	.	.
Gender
Least Squares Means Table
Level	Least Sq Mean	Std Error
F	4.25	0.25
Infection
Least Squares Means Table
Level	Least Sq Mean	Std Error
Y	4.25	0.25
Response 67
Whole Model
Residual by Predicted Plot
Summary of Fit
RSquare	0
RSquare Adj	0
Root Mean Square Error	0.5
Mean of Response	4.25
Observations (or Sum Wgts)	4
Analysis of Variance
Source	DF	Sum of Squares	Mean Square	F Ratio
Model	0	0	0	.
Error	3	0.75	0.25		Prob > F
C. Total	3	0.75		.
Parameter Estimates
Term	Estimate	Std Error	t Ratio	Prob>|t|
Intercept	4.25	0.25	17	0.0004
Effect Tests
Source	Nparm	DF	Sum of Squares	F Ratio	Prob > F
Gender	0	0	0	.	.
Infection	0	0	0	.	.
Gender
Least Squares Means Table
Level	Least Sq Mean	Std Error
F	4.25	0.25
Infection
Least Squares Means Table
Level	Least Sq Mean	Std Error
Y	4.25	0.25
Response 68
Whole Model
Residual by Predicted Plot
Summary of Fit
RSquare	0
RSquare Adj	0
Root Mean Square Error	0.5
Mean of Response	4.25
Observations (or Sum Wgts)	4
Analysis of Variance
Source	DF	Sum of Squares	Mean Square	F Ratio
Model	0	0	0	.
Error	3	0.75	0.25		Prob > F
C. Total	3	0.75		.
Parameter Estimates
Term	Estimate	Std Error	t Ratio	Prob>|t|
Intercept	4.25	0.25	17	0.0004
Effect Tests
Source	Nparm	DF	Sum of Squares	F Ratio	Prob > F
Gender	0	0	0	.	.
Infection	0	0	0	.	.
Gender
Least Squares Means Table
Level	Least Sq Mean	Std Error
F	4.25	0.25
Infection
Least Squares Means Table
Level	Least Sq Mean	Std Error
Y	4.25	0.25
Response 75
Whole Model
Residual by Predicted Plot
Summary of Fit
RSquare	0
RSquare Adj	0
Root Mean Square Error	0.5
Mean of Response	4.25
Observations (or Sum Wgts)	4
Analysis of Variance
Source	DF	Sum of Squares	Mean Square	F Ratio
Model	0	0	0	.
Error	3	0.75	0.25		Prob > F
C. Total	3	0.75		.
Parameter Estimates
Term	Estimate	Std Error	t Ratio	Prob>|t|
Intercept	4.25	0.25	17	0.0004
Effect Tests
Source	Nparm	DF	Sum of Squares	F Ratio	Prob > F
Gender	0	0	0	.	.
Infection	0	0	0	.	.
Gender
Least Squares Means Table
Level	Least Sq Mean	Std Error
F	4.25	0.25
Infection
Least Squares Means Table
Level	Least Sq Mean	Std Error
Y	4.25	0.25
Response 82
Whole Model
Residual by Predicted Plot
Summary of Fit
RSquare	0
RSquare Adj	0
Root Mean Square Error	0.5
Mean of Response	4.25
Observations (or Sum Wgts)	4
Analysis of Variance
Source	DF	Sum of Squares	Mean Square	F Ratio
Model	0	0	0	.
Error	3	0.75	0.25		Prob > F
C. Total	3	0.75		.
Parameter Estimates
Term	Estimate	Std Error	t Ratio	Prob>|t|
Intercept	4.25	0.25	17	0.0004
Effect Tests
Source	Nparm	DF	Sum of Squares	F Ratio	Prob > F
Gender	0	0	0	.	.
Infection	0	0	0	.	.
Gender
Least Squares Means Table
Level	Least Sq Mean	Std Error
F	4.25	0.25
Infection
Least Squares Means Table
Level	Least Sq Mean	Std Error
Y	4.25	0.25

## Sheet: CC061
CC061	multiple comparisons	Tukey
Fit Group
Response 0
Whole Model
Lack Of Fit
Source	DF	Sum of Squares	Mean Square	F Ratio
Lack Of Fit	1	0	0	.
Pure Error	13	0	0		Prob > F
Total Error	14	0		.
					Max RSq
				1
Summary of Fit
RSquare	.
RSquare Adj	.
Root Mean Square Error	0
Mean of Response	0
Observations (or Sum Wgts)	17
Analysis of Variance
Source	DF	Sum of Squares	Mean Square	F Ratio
Model	2	0	0	.
Error	14	0	0		Prob > F
C. Total	16	0		.
Parameter Estimates
Term	Estimate	Std Error	t Ratio	Prob>|t|
Intercept	0	0	.	.
Gender[F]	0	0	.	.
Infection[N]	0	0	.	.
Effect Tests
Source	Nparm	DF	Sum of Squares	F Ratio	Prob > F
Gender	1	1	0	.	.
Infection	1	1	0	.	.
Multiple Comparisons for Infection
Least Squares Means Estimates
Infection	Estimate	Std Error	DF	Lower 95%	Upper 95%
N	0	0	14	.	.
Y	0	0	14	.	.
Tukey HSD All Pairwise Comparisons
Quantile = 2.14479	, Adjusted DF = 14.0	, Adjustment = Tukey
All Pairwise Differences
Infection	-Infection	Difference	Std Error	t Ratio	Prob>|t|	Lower 95%	Upper 95%
N	Y	0	0	.	.	.	.
Response 1
Whole Model
Effect Summary
Source	LogWorth		PValue
Infection	9.621	++++++++++++++++++++++++	0
Gender	0.115		0.76746
Lack Of Fit
Source	DF	Sum of Squares	Mean Square	F Ratio
Lack Of Fit	1	0.00241935	0.002419	0.0466
Pure Error	13	0.675	0.051923		Prob > F
Total Error	14	0.677419		0.8324
					Max RSq
				0.9476
Summary of Fit
RSquare	0.947415
RSquare Adj	0.939903
Root Mean Square Error	0.219971
Mean of Response	1.14706
Observations (or Sum Wgts)	17
Analysis of Variance
Source	DF	Sum of Squares	Mean Square	F Ratio
Model	2	12.2049	6.10247	126.118
Error	14	0.677419	0.04839		Prob > F
C. Total	16	12.8824		<.0001
Parameter Estimates
Term	Estimate	Std Error	t Ratio	Prob>|t|
Intercept	0.887097	0.055873	15.88	<.0001
Gender[F]	-0.016129	0.053494	-0.3	0.7675
Infection[N]	-0.887097	0.055873	-15.88	<.0001
Effect Tests
Source	Nparm	DF	Sum of Squares	F Ratio	Prob > F
Gender	1	1	0.004399	0.0909	0.7675
Infection	1	1	12.1976	252.083	<.0001
Response 2
Whole Model
Effect Summary
Source	LogWorth		PValue
Infection	7.602	+++++++++++++++++++	0
Gender	1.827	+++++	0.0149
Lack Of Fit
Source	DF	Sum of Squares	Mean Square	F Ratio
Lack Of Fit	1	0.292742	0.292742	5.638
Pure Error	13	0.675	0.051923		Prob > F
Total Error	14	0.967742		0.0337
					Max RSq
				0.9341
Summary of Fit
RSquare	0.905451
RSquare Adj	0.891943
Root Mean Square Error	0.262915
Mean of Response	0.970588
Observations (or Sum Wgts)	17
Analysis of Variance
Source	DF	Sum of Squares	Mean Square	F Ratio
Model	2	9.26755	4.63378	67.0353
Error	14	0.967742	0.06912		Prob > F
C. Total	16	10.2353		<.0001
Parameter Estimates
Term	Estimate	Std Error	t Ratio	Prob>|t|
Intercept	0.741935	0.066781	11.11	<.0001
Gender[F]	0.177419	0.063937	2.77	0.0149
Infection[N]	-0.741935	0.066781	-11.11	<.0001
Effect Tests
Source	Nparm	DF	Sum of Squares	F Ratio	Prob > F
Gender	1	1	0.532258	7.7	0.0149
Infection	1	1	8.53226	123.433	<.0001
Response 3
Whole Model
Effect Summary
Source	LogWorth		PValue
Infection	7.721	+++++++++++++++++++	0
Gender	1.827	+++++	0.0149
Lack Of Fit
Source	DF	Sum of Squares	Mean Square	F Ratio
Lack Of Fit	1	0.292742	0.292742	5.638
Pure Error	13	0.675	0.051923		Prob > F
Total Error	14	0.967742		0.0337
					Max RSq
				0.9341
Summary of Fit
RSquare	0.905451
RSquare Adj	0.891943
Root Mean Square Error	0.262915
Mean of Response	0.970588
Observations (or Sum Wgts)	17
Analysis of Variance
Source	DF	Sum of Squares	Mean Square	F Ratio
Model	2	9.26755	4.63378	67.0353
Error	14	0.967742	0.06912		Prob > F
C. Total	16	10.2353		<.0001
Parameter Estimates
Term	Estimate	Std Error	t Ratio	Prob>|t|
Intercept	0.758065	0.066781	11.35	<.0001
Gender[F]	-0.177419	0.063937	-2.77	0.0149
Infection[N]	-0.758065	0.066781	-11.35	<.0001
Effect Tests
Source	Nparm	DF	Sum of Squares	F Ratio	Prob > F
Gender	1	1	0.532258	7.7	0.0149
Infection	1	1	8.90726	128.858	<.0001
Response 4
Whole Model
Effect Summary
Source	LogWorth		PValue
Infection	1.174	+++	0.06701
Gender	0.051		0.89018
Lack Of Fit
Source	DF	Sum of Squares	Mean Square	F Ratio
Lack Of Fit	1	0.0043011	0.004301	0.0101
Pure Error	13	5.53333	0.425641		Prob > F
Total Error	14	5.53763		0.9215
					Max RSq
				0.2226
Summary of Fit
RSquare	0.221985
RSquare Adj	0.11084
Root Mean Square Error	0.628924
Mean of Response	0.411765
Observations (or Sum Wgts)	17
Analysis of Variance
Source	DF	Sum of Squares	Mean Square	F Ratio
Model	2	1.58001	0.790006	1.9973
Error	14	5.53763	0.395545		Prob > F
C. Total	16	7.11765		0.1725
Parameter Estimates
Term	Estimate	Std Error	t Ratio	Prob>|t|
Intercept	0.317204	0.159747	1.99	0.067
Gender[F]	0.0215054	0.152946	0.14	0.8902
Infection[N]	-0.317204	0.159747	-1.99	0.067
Effect Tests
Source	Nparm	DF	Sum of Squares	F Ratio	Prob > F
Gender	1	1	0.0078201	0.0198	0.8902
Infection	1	1	1.55959	3.9429	0.067
Response 5
Whole Model
Effect Summary
Source	LogWorth		PValue
Infection	1.099	+++	0.07954
Gender	0.018		0.95929
Lack Of Fit
Source	DF	Sum of Squares	Mean Square	F Ratio
Lack Of Fit	1	0.001075	0.001075	0.0014
Pure Error	13	10.1333	0.779487		Prob > F
Total Error	14	10.1344		0.9709
					Max RSq
				0.2043
Summary of Fit
RSquare	0.204227
RSquare Adj	0.090545
Root Mean Square Error	0.850815
Mean of Response	0.529412
Observations (or Sum Wgts)	17
Analysis of Variance
Source	DF	Sum of Squares	Mean Square	F Ratio
Model	2	2.60089	1.30044	1.7965
Error	14	10.1344	0.72389		Prob > F
C. Total	16	12.7353		0.2021
Parameter Estimates
Term	Estimate	Std Error	t Ratio	Prob>|t|
Intercept	0.408602	0.216107	1.89	0.0795
Gender[F]	0.0107527	0.206907	0.05	0.9593
Infection[N]	-0.408602	0.216107	-1.89	0.0795
Effect Tests
Source	Nparm	DF	Sum of Squares	F Ratio	Prob > F
Gender	1	1	0.001955	0.0027	0.9593
Infection	1	1	2.58781	3.5749	0.0795
Response 6
Whole Model
Effect Summary
Source	LogWorth		PValue
Infection	3.358	++++++++	0.00044
Gender	0.526	+	0.29754
Lack Of Fit
Source	DF	Sum of Squares	Mean Square	F Ratio
Lack Of Fit	1	0.172414	0.172414	0.5172
Pure Error	9	3	0.333333		Prob > F
Total Error	10	3.17241		0.4903
					Max RSq
				0.7451
Summary of Fit
RSquare	0.730449
RSquare Adj	0.676538
Root Mean Square Error	0.563242
Mean of Response	1.19231
Observations (or Sum Wgts)	13
Analysis of Variance
Source	DF	Sum of Squares	Mean Square	F Ratio
Model	2	8.59682	4.29841	13.5493
Error	10	3.17241	0.31724		Prob > F
C. Total	12	11.7692		0.0014
Parameter Estimates
Term	Estimate	Std Error	t Ratio	Prob>|t|
Intercept	0.87069	0.169457	5.14	0.0004
Gender[F]	-0.172414	0.156887	-1.1	0.2975
Infection[N]	-0.87069	0.169457	-5.14	0.0004
Effect Tests
Source	Nparm	DF	Sum of Squares	F Ratio	Prob > F
Gender	1	1	0.383142	1.2077	0.2975
Infection	1	1	8.37521	26.4001	0.0004
Response 7
Whole Model
Effect Summary
Source	LogWorth		PValue
Infection	2.012	+++++	0.00972
Gender	0.482	+	0.32987
Lack Of Fit
Source	DF	Sum of Squares	Mean Square	F Ratio
Lack Of Fit	1	0.0068966	0.006897	0.0109
Pure Error	9	5.7	0.633333		Prob > F
Total Error	10	5.7069		0.9192
					Max RSq
				0.5369
Summary of Fit
RSquare	0.536315
RSquare Adj	0.443578
Root Mean Square Error	0.75544
Mean of Response	1.26923
Observations (or Sum Wgts)	13
Analysis of Variance
Source	DF	Sum of Squares	Mean Square	F Ratio
Model	2	6.6008	3.3004	5.7832
Error	10	5.7069	0.57069		Prob > F
C. Total	12	12.3077		0.0214
Parameter Estimates
Term	Estimate	Std Error	t Ratio	Prob>|t|
Intercept	0.974138	0.227282	4.29	0.0016
Gender[F]	0.215517	0.210423	1.02	0.3299
Infection[N]	-0.724138	0.227282	-3.19	0.0097
Effect Tests
Source	Nparm	DF	Sum of Squares	F Ratio	Prob > F
Gender	1	1	0.598659	1.049	0.3299
Infection	1	1	5.7931	10.1511	0.0097
Response 8
Whole Model
Effect Summary
Source	LogWorth		PValue
Infection	3.282	++++++++	0.00052
Gender	0.165		0.68418
Lack Of Fit
Source	DF	Sum of Squares	Mean Square	F Ratio
Lack Of Fit	1	0.0349138	0.034914	0.0716
Pure Error	9	4.3875	0.4875		Prob > F
Total Error	10	4.42241		0.795
					Max RSq
				0.7183
Summary of Fit
RSquare	0.716092
RSquare Adj	0.65931
Root Mean Square Error	0.665012
Mean of Response	1.38461
Observations (or Sum Wgts)	13
Analysis of Variance
Source	DF	Sum of Squares	Mean Square	F Ratio
Model	2	11.1545	5.57725	12.6113
Error	10	4.42241	0.44224		Prob > F
C. Total	12	15.5769		0.0018
Parameter Estimates
Term	Estimate	Std Error	t Ratio	Prob>|t|
Intercept	1.00431	0.200076	5.02	0.0005
Gender[F]	-0.077586	0.185235	-0.42	0.6842
Infection[N]	-1.00431	0.200076	-5.02	0.0005
Effect Tests
Source	Nparm	DF	Sum of Squares	F Ratio	Prob > F
Gender	1	1	0.077586	0.1754	0.6842
Infection	1	1	11.1431	25.1968	0.0005
Response 9
Whole Model
Effect Summary
Source	LogWorth		PValue
Infection	2.02	+++++	0.00954
Gender	0.438	+	0.36442
Lack Of Fit
Source	DF	Sum of Squares	Mean Square	F Ratio
Lack Of Fit	1	0.198529	0.198529	0.3665
Pure Error	3	1.625	0.541667		Prob > F
Total Error	4	1.82353		0.5876
					Max RSq
				0.8722
Summary of Fit
RSquare	0.856576
RSquare Adj	0.784865
Root Mean Square Error	0.675191
Mean of Response	1.92857
Observations (or Sum Wgts)	7
Analysis of Variance
Source	DF	Sum of Squares	Mean Square	F Ratio
Model	2	10.8908	5.44538	11.9447
Error	4	1.82353	0.45588		Prob > F
C. Total	6	12.7143		0.0206
Parameter Estimates
Term	Estimate	Std Error	t Ratio	Prob>|t|
Intercept	1.32353	0.283637	4.67	0.0095
Gender[F]	0.264706	0.258924	1.02	0.3644
Infection[N]	-1.32353	0.283637	-4.67	0.0095
Effect Tests
Source	Nparm	DF	Sum of Squares	F Ratio	Prob > F
Gender	1	1	0.476471	1.0452	0.3644
Infection	1	1	9.92647	21.7742	0.0095
Response 10
Whole Model
Effect Summary
Source	LogWorth		PValue
Infection	3.241	++++++++	0.00057
Gender	1.038	+++	0.09172
Lack Of Fit
Source	DF	Sum of Squares	Mean Square	F Ratio
Lack Of Fit	1	0.0833333	0.083333	.
Pure Error	2	0	0		Prob > F
Total Error	3	0.0833333		.
					Max RSq
				1
Summary of Fit
RSquare	0.988095
RSquare Adj	0.980159
Root Mean Square Error	0.166667
Mean of Response	1.5
Observations (or Sum Wgts)	6
Analysis of Variance
Source	DF	Sum of Squares	Mean Square	F Ratio
Model	2	6.91667	3.45833	124.5
Error	3	0.0833333	0.02778		Prob > F
C. Total	5	7		0.0013
Parameter Estimates
Term	Estimate	Std Error	t Ratio	Prob>|t|
Intercept	1.125	0.072169	15.59	0.0006
Gender[F]	0.166667	0.068041	2.45	0.0917
Infection[N]	-1.125	0.072169	-15.59	0.0006
Effect Tests
Source	Nparm	DF	Sum of Squares	F Ratio	Prob > F
Gender	1	1	0.166667	6	0.0917
Infection	1	1	6.75	243	0.0006
Response 11
Whole Model
Lack Of Fit
Source	DF	Sum of Squares	Mean Square	F Ratio
Lack Of Fit	1	0	0	.
Pure Error	2	0	0		Prob > F
Total Error	3	0		.
					Max RSq
				1
Summary of Fit
RSquare	1
RSquare Adj	1
Root Mean Square Error	0
Mean of Response	0.666667
Observations (or Sum Wgts)	6
Analysis of Variance
Source	DF	Sum of Squares	Mean Square	F Ratio
Model	2	1.33333	0.666667	.
Error	3	0	0		Prob > F
C. Total	5	1.33333		.
Parameter Estimates
Term	Estimate	Std Error	t Ratio	Prob>|t|
Intercept	0.5	0	.	.
Gender[F]	0	0	.	.
Infection[N]	-0.5	0	.	.
Effect Tests
Source	Nparm	DF	Sum of Squares	F Ratio	Prob > F
Gender	1	1	0	.	.
Infection	1	1	1.33333	.	.
Response 12
Whole Model
Lack Of Fit
Source	DF	Sum of Squares	Mean Square	F Ratio
Lack Of Fit	1	0	0	.
Pure Error	2	0	0		Prob > F
Total Error	3	0		.
					Max RSq
				1
Summary of Fit
RSquare	1
RSquare Adj	1
Root Mean Square Error	0
Mean of Response	0.666667
Observations (or Sum Wgts)	6
Analysis of Variance
Source	DF	Sum of Squares	Mean Square	F Ratio
Model	2	1.33333	0.666667	.
Error	3	0	0		Prob > F
C. Total	5	1.33333		.
Parameter Estimates
Term	Estimate	Std Error	t Ratio	Prob>|t|
Intercept	0.5	0	.	.
Gender[F]	0	0	.	.
Infection[N]	-0.5	0	.	.
Effect Tests
Source	Nparm	DF	Sum of Squares	F Ratio	Prob > F
Gender	1	1	0	.	.
Infection	1	1	1.33333	.	.
Response 13
Whole Model
Effect Summary
Source	LogWorth		PValue
Infection	2.31	++++++	0.0049
Gender	0		1
Lack Of Fit
Source	DF	Sum of Squares	Mean Square	F Ratio
Lack Of Fit	1	1.7764e-15	1.78e-15	0
Pure Error	8	7	0.875		Prob > F
Total Error	9	7		1
					Max RSq
				0.6038
Summary of Fit
RSquare	0.603774
RSquare Adj	0.515723
Root Mean Square Error	0.881917
Mean of Response	1.33333
Observations (or Sum Wgts)	12
Analysis of Variance
Source	DF	Sum of Squares	Mean Square	F Ratio
Model	2	10.6667	5.33333	6.8571
Error	9	7	0.77778		Prob > F
C. Total	11	17.6667		0.0155
Parameter Estimates
Term	Estimate	Std Error	t Ratio	Prob>|t|
Intercept	1	0.270031	3.7	0.0049
Gender[F]	0	0.254588	0	1
Infection[N]	-1	0.270031	-3.7	0.0049
Effect Tests
Source	Nparm	DF	Sum of Squares	F Ratio	Prob > F
Gender	1	1	0	0	1
Infection	1	1	10.6667	13.7143	0.0049
Response 14
Whole Model
Effect Summary
Source	LogWorth		PValue
Infection	3.694	+++++++++	0.0002
Gender	0.5	+	0.31648
Lack Of Fit
Source	DF	Sum of Squares	Mean Square	F Ratio
Lack Of Fit	1	0.166667	0.166667	0.5333
Pure Error	8	2.5	0.3125		Prob > F
Total Error	9	2.66667		0.486
					Max RSq
				0.8171
Summary of Fit
RSquare	0.804878
RSquare Adj	0.761518
Root Mean Square Error	0.544331
Mean of Response	1.33333
Observations (or Sum Wgts)	12
Analysis of Variance
Source	DF	Sum of Squares	Mean Square	F Ratio
Model	2	11	5.5	18.5625
Error	9	2.66667	0.2963		Prob > F
C. Total	11	13.6667		0.0006
Parameter Estimates
Term	Estimate	Std Error	t Ratio	Prob>|t|
Intercept	1	0.166667	6	0.0002
Gender[F]	-0.166667	0.157135	-1.06	0.3165
Infection[N]	-1	0.166667	-6	0.0002
Effect Tests
Source	Nparm	DF	Sum of Squares	F Ratio	Prob > F
Gender	1	1	0.333333	1.125	0.3165
Infection	1	1	10.6667	36	0.0002
Response 15
Whole Model
Effect Summary
Source	LogWorth		PValue
Infection	4.895	++++++++++++	1e-05
Gender	0.681	++	0.20864
Lack Of Fit
Source	DF	Sum of Squares	Mean Square	F Ratio
Lack Of Fit	1	0.157895	0.157895	1.1053
Pure Error	7	1	0.142857		Prob > F
Total Error	8	1.15789		0.328
					Max RSq
				0.9321
Summary of Fit
RSquare	0.921378
RSquare Adj	0.901722
Root Mean Square Error	0.380443
Mean of Response	1.45454
Observations (or Sum Wgts)	11
Analysis of Variance
Source	DF	Sum of Squares	Mean Square	F Ratio
Model	2	13.5694	6.78469	46.876
Error	8	1.15789	0.14474		Prob > F
C. Total	10	14.7273		<.0001
Parameter Estimates
Term	Estimate	Std Error	t Ratio	Prob>|t|
Intercept	1.13158	0.119513	9.47	<.0001
Gender[F]	0.157895	0.11546	1.37	0.2086
Infection[N]	-1.13158	0.119513	-9.47	<.0001
Effect Tests
Source	Nparm	DF	Sum of Squares	F Ratio	Prob > F
Gender	1	1	0.270677	1.8701	0.2086
Infection	1	1	12.9754	89.6485	<.0001
Response 16
Whole Model
Effect Summary
Source	LogWorth		PValue
Infection	23.879	++++++++++++	0
Gender	0		1
Lack Of Fit
Source	DF	Sum of Squares	Mean Square	F Ratio
Lack Of Fit	1	1.7764e-15	1.776e-15	.
Pure Error	2	0	0		Prob > F
Total Error	3	1.7764e-15		.
					Max RSq
				1
Summary of Fit
RSquare	1
RSquare Adj	1
Root Mean Square Error	2.433e-08
Mean of Response	1.66667
Observations (or Sum Wgts)	6
Analysis of Variance
Source	DF	Sum of Squares	Mean Square	F Ratio
Model	2	8.33333	4.16667	7040000000000000
Error	3	1.7764e-15	5.92e-16		Prob > F
C. Total	5	8.33333		<.0001
Parameter Estimates
Term	Estimate	Std Error	t Ratio	Prob>|t|
Intercept	1.25	1.054e-08	120000000	<.0001
Gender[F]	0	9.934e-09	0	1
Infection[N]	-1.25	1.054e-08	-100000000	<.0001
Effect Tests
Source	Nparm	DF	Sum of Squares	F Ratio	Prob > F
Gender	1	1	0	0	1
Infection	1	1	8.33333	1.41e+16	<.0001
Response 17
Whole Model
Effect Summary
Source	LogWorth		PValue
Infection	5.961	+++++++++++++++	0
Gender	0.41	+	0.38928
Lack Of Fit
Source	DF	Sum of Squares	Mean Square	F Ratio
Lack Of Fit	1	0.0416667	0.041667	0.381
Pure Error	8	0.875	0.109375		Prob > F
Total Error	9	0.916667		0.5543
					Max RSq
				0.9397
Summary of Fit
RSquare	0.936782
RSquare Adj	0.922733
Root Mean Square Error	0.319142
Mean of Response	1.5
Observations (or Sum Wgts)	12
Analysis of Variance
Source	DF	Sum of Squares	Mean Square	F Ratio
Model	2	13.5833	6.79167	66.6818
Error	9	0.916667	0.10185		Prob > F
C. Total	11	14.5		<.0001
Parameter Estimates
Term	Estimate	Std Error	t Ratio	Prob>|t|
Intercept	1.125	0.097717	11.51	<.0001
Gender[F]	0.0833333	0.092128	0.9	0.3893
Infection[N]	-1.125	0.097717	-11.51	<.0001
Effect Tests
Source	Nparm	DF	Sum of Squares	F Ratio	Prob > F
Gender	1	1	0.083333	0.8182	0.3893
Infection	1	1	13.5	132.546	<.0001
Response 18
Whole Model
Lack Of Fit
Source	DF	Sum of Squares	Mean Square	F Ratio
Lack Of Fit	1	0	0	.
Pure Error	2	0	0		Prob > F
Total Error	3	0		.
					Max RSq
				1
Summary of Fit
RSquare	1
RSquare Adj	1
Root Mean Square Error	0
Mean of Response	1.33333
Observations (or Sum Wgts)	6
Analysis of Variance
Source	DF	Sum of Squares	Mean Square	F Ratio
Model	2	5.33333	2.66667	.
Error	3	0	0		Prob > F
C. Total	5	5.33333		.
Parameter Estimates
Term	Estimate	Std Error	t Ratio	Prob>|t|
Intercept	1	0	.	.
Gender[F]	0	0	.	.
Infection[N]	-1	0	.	.
Effect Tests
Source	Nparm	DF	Sum of Squares	F Ratio	Prob > F
Gender	1	1	0	.	.
Infection	1	1	5.33333	.	.
Response 19
Whole Model
Lack Of Fit
Source	DF	Sum of Squares	Mean Square	F Ratio
Lack Of Fit	1	0	0	.
Pure Error	2	0	0		Prob > F
Total Error	3	0		.
					Max RSq
				1
Summary of Fit
RSquare	1
RSquare Adj	1
Root Mean Square Error	0
Mean of Response	1.33333
Observations (or Sum Wgts)	6
Analysis of Variance
Source	DF	Sum of Squares	Mean Square	F Ratio
Model	2	5.33333	2.66667	.
Error	3	0	0		Prob > F
C. Total	5	5.33333		.
Parameter Estimates
Term	Estimate	Std Error	t Ratio	Prob>|t|
Intercept	1	0	.	.
Gender[F]	0	0	.	.
Infection[N]	-1	0	.	.
Effect Tests
Source	Nparm	DF	Sum of Squares	F Ratio	Prob > F
Gender	1	1	0	.	.
Infection	1	1	5.33333	.	.
Response 20
Whole Model
Lack Of Fit
Source	DF	Sum of Squares	Mean Square	F Ratio
Lack Of Fit	1	0	0	.
Pure Error	2	0	0		Prob > F
Total Error	3	0		.
					Max RSq
				1
Summary of Fit
RSquare	1
RSquare Adj	1
Root Mean Square Error	0
Mean of Response	0.666667
Observations (or Sum Wgts)	6
Analysis of Variance
Source	DF	Sum of Squares	Mean Square	F Ratio
Model	2	1.33333	0.666667	.
Error	3	0	0		Prob > F
C. Total	5	1.33333		.
Parameter Estimates
Term	Estimate	Std Error	t Ratio	Prob>|t|
Intercept	0.5	0	.	.
Gender[F]	0	0	.	.
Infection[N]	-0.5	0	.	.
Effect Tests
Source	Nparm	DF	Sum of Squares	F Ratio	Prob > F
Gender	1	1	0	.	.
Infection	1	1	1.33333	.	.
Response 21
Whole Model
Effect Summary
Source	LogWorth		PValue
Infection	3.079	++++++++	0.00083
Gender	0.374	+	0.42283
Lack Of Fit
Source	DF	Sum of Squares	Mean Square	F Ratio
Lack Of Fit	1	0.0208333	0.020833	0.3333
Pure Error	2	0.125	0.0625		Prob > F
Total Error	3	0.145833		0.622
					Max RSq
				0.9867
Summary of Fit
RSquare	0.984444
RSquare Adj	0.974074
Root Mean Square Error	0.220479
Mean of Response	1.75
Observations (or Sum Wgts)	6
Analysis of Variance
Source	DF	Sum of Squares	Mean Square	F Ratio
Model	2	9.22917	4.61458	94.9286
Error	3	0.145833	0.04861		Prob > F
C. Total	5	9.375		0.0019
Parameter Estimates
Term	Estimate	Std Error	t Ratio	Prob>|t|
Intercept	1.3125	0.09547	13.75	0.0008
Gender[F]	0.0833333	0.09001	0.93	0.4228
Infection[N]	-1.3125	0.09547	-13.75	0.0008
Effect Tests
Source	Nparm	DF	Sum of Squares	F Ratio	Prob > F
Gender	1	1	0.0416667	0.8571	0.4228
Infection	1	1	9.1875	189	0.0008
Response 22
Whole Model
Effect Summary
Source	LogWorth		PValue
Infection	3.079	++++++++	0.00083
Gender	0.374	+	0.42283
Lack Of Fit
Source	DF	Sum of Squares	Mean Square	F Ratio
Lack Of Fit	1	0.0208333	0.020833	0.3333
Pure Error	2	0.125	0.0625		Prob > F
Total Error	3	0.145833		0.622
					Max RSq
				0.9867
Summary of Fit
RSquare	0.984444
RSquare Adj	0.974074
Root Mean Square Error	0.220479
Mean of Response	1.75
Observations (or Sum Wgts)	6
Analysis of Variance
Source	DF	Sum of Squares	Mean Square	F Ratio
Model	2	9.22917	4.61458	94.9286
Error	3	0.145833	0.04861		Prob > F
C. Total	5	9.375		0.0019
Parameter Estimates
Term	Estimate	Std Error	t Ratio	Prob>|t|
Intercept	1.3125	0.09547	13.75	0.0008
Gender[F]	0.0833333	0.09001	0.93	0.4228
Infection[N]	-1.3125	0.09547	-13.75	0.0008
Effect Tests
Source	Nparm	DF	Sum of Squares	F Ratio	Prob > F
Gender	1	1	0.0416667	0.8571	0.4228
Infection	1	1	9.1875	189	0.0008
Response 23
Whole Model
Effect Summary
Source	LogWorth		PValue
Infection	3.079	++++++++	0.00083
Gender	0.374	+	0.42283
Lack Of Fit
Source	DF	Sum of Squares	Mean Square	F Ratio
Lack Of Fit	1	0.0208333	0.020833	0.3333
Pure Error	2	0.125	0.0625		Prob > F
Total Error	3	0.145833		0.622
					Max RSq
				0.9867
Summary of Fit
RSquare	0.984444
RSquare Adj	0.974074
Root Mean Square Error	0.220479
Mean of Response	1.75
Observations (or Sum Wgts)	6
Analysis of Variance
Source	DF	Sum of Squares	Mean Square	F Ratio
Model	2	9.22917	4.61458	94.9286
Error	3	0.145833	0.04861		Prob > F
C. Total	5	9.375		0.0019
Parameter Estimates
Term	Estimate	Std Error	t Ratio	Prob>|t|
Intercept	1.3125	0.09547	13.75	0.0008
Gender[F]	0.0833333	0.09001	0.93	0.4228
Infection[N]	-1.3125	0.09547	-13.75	0.0008
Effect Tests
Source	Nparm	DF	Sum of Squares	F Ratio	Prob > F
Gender	1	1	0.0416667	0.8571	0.4228
Infection	1	1	9.1875	189	0.0008
Response 24
Whole Model
Effect Summary
Source	LogWorth		PValue
Infection	3.079	++++++++	0.00083
Gender	0.374	+	0.42283
Lack Of Fit
Source	DF	Sum of Squares	Mean Square	F Ratio
Lack Of Fit	1	0.0208333	0.020833	0.3333
Pure Error	2	0.125	0.0625		Prob > F
Total Error	3	0.145833		0.622
					Max RSq
				0.9867
Summary of Fit
RSquare	0.984444
RSquare Adj	0.974074
Root Mean Square Error	0.220479
Mean of Response	1.75
Observations (or Sum Wgts)	6
Analysis of Variance
Source	DF	Sum of Squares	Mean Square	F Ratio
Model	2	9.22917	4.61458	94.9286
Error	3	0.145833	0.04861		Prob > F
C. Total	5	9.375		0.0019
Parameter Estimates
Term	Estimate	Std Error	t Ratio	Prob>|t|
Intercept	1.3125	0.09547	13.75	0.0008
Gender[F]	0.0833333	0.09001	0.93	0.4228
Infection[N]	-1.3125	0.09547	-13.75	0.0008
Effect Tests
Source	Nparm	DF	Sum of Squares	F Ratio	Prob > F
Gender	1	1	0.0416667	0.8571	0.4228
Infection	1	1	9.1875	189	0.0008
Response 25
Whole Model
Lack Of Fit
Source	DF	Sum of Squares	Mean Square	F Ratio
Lack Of Fit	1	0	0	.
Pure Error	2	0	0		Prob > F
Total Error	3	0		.
					Max RSq
				1
Summary of Fit
RSquare	1
RSquare Adj	1
Root Mean Square Error	0
Mean of Response	0.666667
Observations (or Sum Wgts)	6
Analysis of Variance
Source	DF	Sum of Squares	Mean Square	F Ratio
Model	2	1.33333	0.666667	.
Error	3	0	0		Prob > F
C. Total	5	1.33333		.
Parameter Estimates
Term	Estimate	Std Error	t Ratio	Prob>|t|
Intercept	0.5	0	.	.
Gender[F]	0	0	.	.
Infection[N]	-0.5	0	.	.
Effect Tests
Source	Nparm	DF	Sum of Squares	F Ratio	Prob > F
Gender	1	1	0	.	.
Infection	1	1	1.33333	.	.
Response 27
Whole Model
Effect Summary
Source	LogWorth		PValue
Infection	3.079	++++++++	0.00083
Gender	0.374	+	0.42283
Lack Of Fit
Source	DF	Sum of Squares	Mean Square	F Ratio
Lack Of Fit	1	0.0208333	0.020833	0.3333
Pure Error	2	0.125	0.0625		Prob > F
Total Error	3	0.145833		0.622
					Max RSq
				0.9867
Summary of Fit
RSquare	0.984444
RSquare Adj	0.974074
Root Mean Square Error	0.220479
Mean of Response	1.75
Observations (or Sum Wgts)	6
Analysis of Variance
Source	DF	Sum of Squares	Mean Square	F Ratio
Model	2	9.22917	4.61458	94.9286
Error	3	0.145833	0.04861		Prob > F
C. Total	5	9.375		0.0019
Parameter Estimates
Term	Estimate	Std Error	t Ratio	Prob>|t|
Intercept	1.3125	0.09547	13.75	0.0008
Gender[F]	0.0833333	0.09001	0.93	0.4228
Infection[N]	-1.3125	0.09547	-13.75	0.0008
Effect Tests
Source	Nparm	DF	Sum of Squares	F Ratio	Prob > F
Gender	1	1	0.0416667	0.8571	0.4228
Infection	1	1	9.1875	189	0.0008
Response 29
Whole Model
Effect Summary
Source	LogWorth		PValue
Infection	2.258	++++++	0.00552
Gender	0.374	+	0.42283
Lack Of Fit
Source	DF	Sum of Squares	Mean Square	F Ratio
Lack Of Fit	1	0.0833333	0.083333	0.3333
Pure Error	2	0.5	0.25		Prob > F
Total Error	3	0.583333		0.622
					Max RSq
				0.9538
Summary of Fit
RSquare	0.946154
RSquare Adj	0.910256
Root Mean Square Error	0.440959
Mean of Response	1.83333
Observations (or Sum Wgts)	6
Analysis of Variance
Source	DF	Sum of Squares	Mean Square	F Ratio
Model	2	10.25	5.125	26.3571
Error	3	0.583333	0.19444		Prob > F
C. Total	5	10.8333		0.0125
Parameter Estimates
Term	Estimate	Std Error	t Ratio	Prob>|t|
Intercept	1.375	0.190941	7.2	0.0055
Gender[F]	0.166667	0.180021	0.93	0.4228
Infection[N]	-1.375	0.190941	-7.2	0.0055
Effect Tests
Source	Nparm	DF	Sum of Squares	F Ratio	Prob > F
Gender	1	1	0.166667	0.8571	0.4228
Infection	1	1	10.0833	51.8571	0.0055
Response 30
Whole Model
Effect Summary
Source	LogWorth		PValue
Infection	2.354	++++++	0.00442
Gender	0.939	++	0.1152
Lack Of Fit
Source	DF	Sum of Squares	Mean Square	F Ratio
Lack Of Fit	1	0.520833	0.520833	8.3333
Pure Error	2	0.125	0.0625		Prob > F
Total Error	3	0.645833		0.102
					Max RSq
				0.9915
Summary of Fit
RSquare	0.956091
RSquare Adj	0.926818
Root Mean Square Error	0.46398
Mean of Response	2.08333
Observations (or Sum Wgts)	6
Analysis of Variance
Source	DF	Sum of Squares	Mean Square	F Ratio
Model	2	14.0625	7.03125	32.6613
Error	3	0.645833	0.21528		Prob > F
C. Total	5	14.7083		0.0092
Parameter Estimates
Term	Estimate	Std Error	t Ratio	Prob>|t|
Intercept	1.5625	0.200909	7.78	0.0044
Gender[F]	0.416667	0.189419	2.2	0.1152
Infection[N]	-1.5625	0.200909	-7.78	0.0044
Effect Tests
Source	Nparm	DF	Sum of Squares	F Ratio	Prob > F
Gender	1	1	1.04167	4.8387	0.1152
Infection	1	1	13.0208	60.4839	0.0044
Response 34
Whole Model
Effect Summary
Source	LogWorth		PValue
Infection	2.354	++++++	0.00442
Gender	0.939	++	0.1152
Lack Of Fit
Source	DF	Sum of Squares	Mean Square	F Ratio
Lack Of Fit	1	0.520833	0.520833	8.3333
Pure Error	2	0.125	0.0625		Prob > F
Total Error	3	0.645833		0.102
					Max RSq
				0.9915
Summary of Fit
RSquare	0.956091
RSquare Adj	0.926818
Root Mean Square Error	0.46398
Mean of Response	2.08333
Observations (or Sum Wgts)	6
Analysis of Variance
Source	DF	Sum of Squares	Mean Square	F Ratio
Model	2	14.0625	7.03125	32.6613
Error	3	0.645833	0.21528		Prob > F
C. Total	5	14.7083		0.0092
Parameter Estimates
Term	Estimate	Std Error	t Ratio	Prob>|t|
Intercept	1.5625	0.200909	7.78	0.0044
Gender[F]	0.416667	0.189419	2.2	0.1152
Infection[N]	-1.5625	0.200909	-7.78	0.0044
Effect Tests
Source	Nparm	DF	Sum of Squares	F Ratio	Prob > F
Gender	1	1	1.04167	4.8387	0.1152
Infection	1	1	13.0208	60.4839	0.0044
Response 35
Whole Model
Effect Summary
Source	LogWorth		PValue
Infection	2.31	++++++	0.0049
Gender	1.038	+++	0.09172
Lack Of Fit
Source	DF	Sum of Squares	Mean Square	F Ratio
Lack Of Fit	1	0.75	0.75	.
Pure Error	2	0	0		Prob > F
Total Error	3	0.75		.
					Max RSq
				1
Summary of Fit
RSquare	0.954082
RSquare Adj	0.923469
Root Mean Square Error	0.5
Mean of Response	2.16667
Observations (or Sum Wgts)	6
Analysis of Variance
Source	DF	Sum of Squares	Mean Square	F Ratio
Model	2	15.5833	7.79167	31.1667
Error	3	0.75	0.25		Prob > F
C. Total	5	16.3333		0.0098
Parameter Estimates
Term	Estimate	Std Error	t Ratio	Prob>|t|
Intercept	1.625	0.216506	7.51	0.0049
Gender[F]	0.5	0.204124	2.45	0.0917
Infection[N]	-1.625	0.216506	-7.51	0.0049
Effect Tests
Source	Nparm	DF	Sum of Squares	F Ratio	Prob > F
Gender	1	1	1.5	6	0.0917
Infection	1	1	14.0833	56.3333	0.0049
Response 37
Whole Model
Effect Summary
Source	LogWorth		PValue
Infection	2.31	++++++	0.0049
Gender	1.038	+++	0.09172
Lack Of Fit
Source	DF	Sum of Squares	Mean Square	F Ratio
Lack Of Fit	1	0.75	0.75	.
Pure Error	2	0	0		Prob > F
Total Error	3	0.75		.
					Max RSq
				1
Summary of Fit
RSquare	0.954082
RSquare Adj	0.923469
Root Mean Square Error	0.5
Mean of Response	2.16667
Observations (or Sum Wgts)	6
Analysis of Variance
Source	DF	Sum of Squares	Mean Square	F Ratio
Model	2	15.5833	7.79167	31.1667
Error	3	0.75	0.25		Prob > F
C. Total	5	16.3333		0.0098
Parameter Estimates
Term	Estimate	Std Error	t Ratio	Prob>|t|
Intercept	1.625	0.216506	7.51	0.0049
Gender[F]	0.5	0.204124	2.45	0.0917
Infection[N]	-1.625	0.216506	-7.51	0.0049
Effect Tests
Source	Nparm	DF	Sum of Squares	F Ratio	Prob > F
Gender	1	1	1.5	6	0.0917
Infection	1	1	14.0833	56.3333	0.0049
Response 38
Whole Model
Effect Summary
Source	LogWorth		PValue
Infection	2.31	++++++	0.0049
Gender	1.038	+++	0.09172
Lack Of Fit
Source	DF	Sum of Squares	Mean Square	F Ratio
Lack Of Fit	1	0.75	0.75	.
Pure Error	2	0	0		Prob > F
Total Error	3	0.75		.
					Max RSq
				1
Summary of Fit
RSquare	0.954082
RSquare Adj	0.923469
Root Mean Square Error	0.5
Mean of Response	2.16667
Observations (or Sum Wgts)	6
Analysis of Variance
Source	DF	Sum of Squares	Mean Square	F Ratio
Model	2	15.5833	7.79167	31.1667
Error	3	0.75	0.25		Prob > F
C. Total	5	16.3333		0.0098
Parameter Estimates
Term	Estimate	Std Error	t Ratio	Prob>|t|
Intercept	1.625	0.216506	7.51	0.0049
Gender[F]	0.5	0.204124	2.45	0.0917
Infection[N]	-1.625	0.216506	-7.51	0.0049
Effect Tests
Source	Nparm	DF	Sum of Squares	F Ratio	Prob > F
Gender	1	1	1.5	6	0.0917
Infection	1	1	14.0833	56.3333	0.0049
Response 42
Whole Model
Effect Summary
Source	LogWorth		PValue
Infection	2.31	++++++	0.0049
Gender	1.038	+++	0.09172
Lack Of Fit
Source	DF	Sum of Squares	Mean Square	F Ratio
Lack Of Fit	1	0.75	0.75	.
Pure Error	2	0	0		Prob > F
Total Error	3	0.75		.
					Max RSq
				1
Summary of Fit
RSquare	0.954082
RSquare Adj	0.923469
Root Mean Square Error	0.5
Mean of Response	2.16667
Observations (or Sum Wgts)	6
Analysis of Variance
Source	DF	Sum of Squares	Mean Square	F Ratio
Model	2	15.5833	7.79167	31.1667
Error	3	0.75	0.25		Prob > F
C. Total	5	16.3333		0.0098
Parameter Estimates
Term	Estimate	Std Error	t Ratio	Prob>|t|
Intercept	1.625	0.216506	7.51	0.0049
Gender[F]	0.5	0.204124	2.45	0.0917
Infection[N]	-1.625	0.216506	-7.51	0.0049
Effect Tests
Source	Nparm	DF	Sum of Squares	F Ratio	Prob > F
Gender	1	1	1.5	6	0.0917
Infection	1	1	14.0833	56.3333	0.0049
Response 45
Whole Model
Effect Summary
Source	LogWorth		PValue
Infection	2.31	++++++	0.0049
Gender	1.038	+++	0.09172
Lack Of Fit
Source	DF	Sum of Squares	Mean Square	F Ratio
Lack Of Fit	1	0.75	0.75	.
Pure Error	2	0	0		Prob > F
Total Error	3	0.75		.
					Max RSq
				1
Summary of Fit
RSquare	0.954082
RSquare Adj	0.923469
Root Mean Square Error	0.5
Mean of Response	2.16667
Observations (or Sum Wgts)	6
Analysis of Variance
Source	DF	Sum of Squares	Mean Square	F Ratio
Model	2	15.5833	7.79167	31.1667
Error	3	0.75	0.25		Prob > F
C. Total	5	16.3333		0.0098
Parameter Estimates
Term	Estimate	Std Error	t Ratio	Prob>|t|
Intercept	1.625	0.216506	7.51	0.0049
Gender[F]	0.5	0.204124	2.45	0.0917
Infection[N]	-1.625	0.216506	-7.51	0.0049
Effect Tests
Source	Nparm	DF	Sum of Squares	F Ratio	Prob > F
Gender	1	1	1.5	6	0.0917
Infection	1	1	14.0833	56.3333	0.0049
Response 46
Whole Model
Effect Summary
Source	LogWorth		PValue
Infection	2.31	++++++	0.0049
Gender	1.038	+++	0.09172
Lack Of Fit
Source	DF	Sum of Squares	Mean Square	F Ratio
Lack Of Fit	1	0.75	0.75	.
Pure Error	2	0	0		Prob > F
Total Error	3	0.75		.
					Max RSq
				1
Summary of Fit
RSquare	0.954082
RSquare Adj	0.923469
Root Mean Square Error	0.5
Mean of Response	2.16667
Observations (or Sum Wgts)	6
Analysis of Variance
Source	DF	Sum of Squares	Mean Square	F Ratio
Model	2	15.5833	7.79167	31.1667
Error	3	0.75	0.25		Prob > F
C. Total	5	16.3333		0.0098
Parameter Estimates
Term	Estimate	Std Error	t Ratio	Prob>|t|
Intercept	1.625	0.216506	7.51	0.0049
Gender[F]	0.5	0.204124	2.45	0.0917
Infection[N]	-1.625	0.216506	-7.51	0.0049
Effect Tests
Source	Nparm	DF	Sum of Squares	F Ratio	Prob > F
Gender	1	1	1.5	6	0.0917
Infection	1	1	14.0833	56.3333	0.0049
Response 53
Whole Model
Effect Summary
Source	LogWorth		PValue
Infection	2.31	++++++	0.0049
Gender	1.038	+++	0.09172
Lack Of Fit
Source	DF	Sum of Squares	Mean Square	F Ratio
Lack Of Fit	1	0.75	0.75	.
Pure Error	2	0	0		Prob > F
Total Error	3	0.75		.
					Max RSq
				1
Summary of Fit
RSquare	0.954082
RSquare Adj	0.923469
Root Mean Square Error	0.5
Mean of Response	2.16667
Observations (or Sum Wgts)	6
Analysis of Variance
Source	DF	Sum of Squares	Mean Square	F Ratio
Model	2	15.5833	7.79167	31.1667
Error	3	0.75	0.25		Prob > F
C. Total	5	16.3333		0.0098
Parameter Estimates
Term	Estimate	Std Error	t Ratio	Prob>|t|
Intercept	1.625	0.216506	7.51	0.0049
Gender[F]	0.5	0.204124	2.45	0.0917
Infection[N]	-1.625	0.216506	-7.51	0.0049
Effect Tests
Source	Nparm	DF	Sum of Squares	F Ratio	Prob > F
Gender	1	1	1.5	6	0.0917
Infection	1	1	14.0833	56.3333	0.0049
Response 60
Whole Model
Effect Summary
Source	LogWorth		PValue
Infection	2.31	++++++	0.0049
Gender	1.038	+++	0.09172
Lack Of Fit
Source	DF	Sum of Squares	Mean Square	F Ratio
Lack Of Fit	1	0.75	0.75	.
Pure Error	2	0	0		Prob > F
Total Error	3	0.75		.
					Max RSq
				1
Summary of Fit
RSquare	0.954082
RSquare Adj	0.923469
Root Mean Square Error	0.5
Mean of Response	2.16667
Observations (or Sum Wgts)	6
Analysis of Variance
Source	DF	Sum of Squares	Mean Square	F Ratio
Model	2	15.5833	7.79167	31.1667
Error	3	0.75	0.25		Prob > F
C. Total	5	16.3333		0.0098
Parameter Estimates
Term	Estimate	Std Error	t Ratio	Prob>|t|
Intercept	1.625	0.216506	7.51	0.0049
Gender[F]	0.5	0.204124	2.45	0.0917
Infection[N]	-1.625	0.216506	-7.51	0.0049
Effect Tests
Source	Nparm	DF	Sum of Squares	F Ratio	Prob > F
Gender	1	1	1.5	6	0.0917
Infection	1	1	14.0833	56.3333	0.0049
Response 68
Whole Model
Effect Summary
Source	LogWorth		PValue
Infection	2.31	++++++	0.0049
Gender	1.038	+++	0.09172
Lack Of Fit
Source	DF	Sum of Squares	Mean Square	F Ratio
Lack Of Fit	1	0.75	0.75	.
Pure Error	2	0	0		Prob > F
Total Error	3	0.75		.
					Max RSq
				1
Summary of Fit
RSquare	0.954082
RSquare Adj	0.923469
Root Mean Square Error	0.5
Mean of Response	2.16667
Observations (or Sum Wgts)	6
Analysis of Variance
Source	DF	Sum of Squares	Mean Square	F Ratio
Model	2	15.5833	7.79167	31.1667
Error	3	0.75	0.25		Prob > F
C. Total	5	16.3333		0.0098
Parameter Estimates
Term	Estimate	Std Error	t Ratio	Prob>|t|
Intercept	1.625	0.216506	7.51	0.0049
Gender[F]	0.5	0.204124	2.45	0.0917
Infection[N]	-1.625	0.216506	-7.51	0.0049
Effect Tests
Source	Nparm	DF	Sum of Squares	F Ratio	Prob > F
Gender	1	1	1.5	6	0.0917
Infection	1	1	14.0833	56.3333	0.0049
Response 75
Whole Model
Effect Summary
Source	LogWorth		PValue
Infection	2.31	++++++	0.0049
Gender	1.038	+++	0.09172
Lack Of Fit
Source	DF	Sum of Squares	Mean Square	F Ratio
Lack Of Fit	1	0.75	0.75	.
Pure Error	2	0	0		Prob > F
Total Error	3	0.75		.
					Max RSq
				1
Summary of Fit
RSquare	0.954082
RSquare Adj	0.923469
Root Mean Square Error	0.5
Mean of Response	2.16667
Observations (or Sum Wgts)	6
Analysis of Variance
Source	DF	Sum of Squares	Mean Square	F Ratio
Model	2	15.5833	7.79167	31.1667
Error	3	0.75	0.25		Prob > F
C. Total	5	16.3333		0.0098
Parameter Estimates
Term	Estimate	Std Error	t Ratio	Prob>|t|
Intercept	1.625	0.216506	7.51	0.0049
Gender[F]	0.5	0.204124	2.45	0.0917
Infection[N]	-1.625	0.216506	-7.51	0.0049
Effect Tests
Source	Nparm	DF	Sum of Squares	F Ratio	Prob > F
Gender	1	1	1.5	6	0.0917
Infection	1	1	14.0833	56.3333	0.0049
Response 82
Whole Model
Effect Summary
Source	LogWorth		PValue
Infection	2.31	++++++	0.0049
Gender	1.038	+++	0.09172
Lack Of Fit
Source	DF	Sum of Squares	Mean Square	F Ratio
Lack Of Fit	1	0.75	0.75	.
Pure Error	2	0	0		Prob > F
Total Error	3	0.75		.
					Max RSq
				1
Summary of Fit
RSquare	0.954082
RSquare Adj	0.923469
Root Mean Square Error	0.5
Mean of Response	2.16667
Observations (or Sum Wgts)	6
Analysis of Variance
Source	DF	Sum of Squares	Mean Square	F Ratio
Model	2	15.5833	7.79167	31.1667
Error	3	0.75	0.25		Prob > F
C. Total	5	16.3333		0.0098
Parameter Estimates
Term	Estimate	Std Error	t Ratio	Prob>|t|
Intercept	1.625	0.216506	7.51	0.0049
Gender[F]	0.5	0.204124	2.45	0.0917
Infection[N]	-1.625	0.216506	-7.51	0.0049
Effect Tests
Source	Nparm	DF	Sum of Squares	F Ratio	Prob > F
Gender	1	1	1.5	6	0.0917
Infection	1	1	14.0833	56.3333	0.0049
Response 87
Whole Model
Effect Summary
Source	LogWorth		PValue
Infection	2.31	++++++	0.0049
Gender	1.038	+++	0.09172
Lack Of Fit
Source	DF	Sum of Squares	Mean Square	F Ratio
Lack Of Fit	1	0.75	0.75	.
Pure Error	2	0	0		Prob > F
Total Error	3	0.75		.
					Max RSq
				1
Summary of Fit
RSquare	0.954082
RSquare Adj	0.923469
Root Mean Square Error	0.5
Mean of Response	2.16667
Observations (or Sum Wgts)	6
Analysis of Variance
Source	DF	Sum of Squares	Mean Square	F Ratio
Model	2	15.5833	7.79167	31.1667
Error	3	0.75	0.25		Prob > F
C. Total	5	16.3333		0.0098
Parameter Estimates
Term	Estimate	Std Error	t Ratio	Prob>|t|
Intercept	1.625	0.216506	7.51	0.0049
Gender[F]	0.5	0.204124	2.45	0.0917
Infection[N]	-1.625	0.216506	-7.51	0.0049
Effect Tests
Source	Nparm	DF	Sum of Squares	F Ratio	Prob > F
Gender	1	1	1.5	6	0.0917
Infection	1	1	14.0833	56.3333	0.0049

## Sheet: all
All strains	multiple comparisons	Tukey
Fit Group
Response 0
Singularity Details
Intercept = Strain[CC013] - 4*Strain[CC016] + Strain[CC019] + Strain[CC041] + Gender[F] - Strain[CC013]*Gender[F] + 4*Strain[CC016]*Gender[F] - Strain[CC019]*Gender[F] - Strain[CC041]*Gender[F] = Strain[CC013] - 4*Strain[CC016] + Strain[CC019] + Strain[CC041] - Infection[N] + Strain[CC013]*Infection[N] - 4*Strain[CC016]*Infection[N] + Strain[CC019]*Infection[N] + Strain[CC041]*Infection[N] = Stra…
Whole Model
Summary of Fit
RSquare	.
RSquare Adj	.
Root Mean Square Error	0
Mean of Response	0
Observations (or Sum Wgts)	62
Analysis of Variance
Source	DF	Sum of Squares	Mean Square	F Ratio
Model	16	0	0	.
Error	45	0	0		Prob > F
C. Total	61	0		.
Parameter Estimates
Term		Estimate	Std Error	t Ratio	Prob>|t|
Intercept	Biased	0	0	.	.
Strain[CC013]	Biased	0	0	.	.
Strain[CC016]	Biased	0	0	.	.
Strain[CC019]	Biased	0	0	.	.
Strain[CC041]	Biased	0	0	.	.
Gender[F]	Biased	0	0	.	.
Infection[N]	Biased	0	0	.	.
Strain[CC013]*Gender[F]	Biased	0	0	.	.
Strain[CC016]*Gender[F]	Biased	0	0	.	.
Strain[CC019]*Gender[F]	Biased	0	0	.	.
Strain[CC041]*Gender[F]	Zeroed	0	0	.	.
Strain[CC013]*Infection[N]	Biased	0	0	.	.
Strain[CC016]*Infection[N]	Biased	0	0	.	.
Strain[CC019]*Infection[N]	Biased	0	0	.	.
Strain[CC041]*Infection[N]	Zeroed	0	0	.	.
Gender[F]*Infection[N]	Biased	0	0	.	.
Strain[CC013]*Gender[F]*Infection[N]	Biased	0	0	.	.
Strain[CC016]*Gender[F]*Infection[N]	Biased	0	0	.	.
Strain[CC019]*Gender[F]*Infection[N]	Biased	0	0	.	.
Strain[CC041]*Gender[F]*Infection[N]	Zeroed	0	0	.	.
Effect Tests
Source	Nparm	DF	Sum of Squares	F Ratio	Prob > F
Strain	4	3	0	.	.	LostDFs
Gender	1	0	0	.	.	LostDFs
Infection	1	0	0	.	.	LostDFs
Strain*Gender	4	3	0	.	.	LostDFs
Strain*Infection	4	3	0	.	.	LostDFs
Gender*Infection	1	0	0	.	.	LostDFs
Strain*Gender*Infection	4	3	0	.	.	LostDFs
Strain
Least Squares Means Table
Level	Least Sq Mean		Std Error	Mean
CC013	0		0	0
CC016	.	NonEstimable	.	0
CC019	0		0	0
CC041	0		0	0
CC061	0		0	0
Gender
Least Squares Means Table
Level	Least Sq Mean		Std Error	Mean
F	.	NonEstimable	.	0
M	.	NonEstimable	.	0
Infection
Least Squares Means Table
Level	Least Sq Mean		Std Error	Mean
N	.	NonEstimable	.	0
Y	.	NonEstimable	.	0
Strain*Gender
Least Squares Means Table
Level	Least Sq Mean		Std Error
CC013,F	0		0
CC013,M	0		0
CC016,F	.	NonEstimable	.
CC016,M	.	NonEstimable	.
CC019,F	0		0
CC019,M	0		0
CC041,F	0		0
CC041,M	0		0
CC061,F	0		0
CC061,M	0		0
Strain*Infection
Least Squares Means Table
Level	Least Sq Mean		Std Error
CC013,N	0		0
CC013,Y	0		0
CC016,N	.	NonEstimable	.
CC016,Y	.	NonEstimable	.
CC019,N	0		0
CC019,Y	0		0
CC041,N	0		0
CC041,Y	0		0
CC061,N	0		0
CC061,Y	0		0
Gender*Infection
Least Squares Means Table
Level	Least Sq Mean		Std Error
F,N	.	NonEstimable	.
F,Y	0		0
M,N	.	NonEstimable	.
M,Y	.	NonEstimable	.
Strain*Gender*Infection
Multiple Comparisons for Strain
Least Squares Means Estimates
Strain	Estimate		Std Error	DF	Lower 95%	Upper 95%
CC013	0		0	45	.	.
CC016	.	NonEstimable	.	45	.	.
CC019	0		0	45	.	.
CC041	0		0	45	.	.
CC061	0		0	45	.	.
Tukey HSD All Pairwise Comparisons
Quantile = 2.84145	, Adjusted DF = 45.0	, Adjustment = Tukey
All Pairwise Differences
Strain	-Strain	Difference		Std Error	t Ratio	Prob>|t|	Lower 95%	Upper 95%
CC013	CC016	.	NonEstimable	.	.	.	.	.
CC013	CC019	0		0	.	.	.	.
CC013	CC041	0		0	.	.	.	.
CC013	CC061	0		0	.	.	.	.
CC016	CC019	.	NonEstimable	.	.	.	.	.
CC016	CC041	.	NonEstimable	.	.	.	.	.
CC016	CC061	.	NonEstimable	.	.	.	.	.
CC019	CC041	0		0	.	.	.	.
CC019	CC061	0		0	.	.	.	.
CC041	CC061	0		0	.	.	.	.
Response 1
Singularity Details
Intercept = Strain[CC013] - 4*Strain[CC016] + Strain[CC019] + Strain[CC041] + Gender[F] - Strain[CC013]*Gender[F] + 4*Strain[CC016]*Gender[F] - Strain[CC019]*Gender[F] - Strain[CC041]*Gender[F] = Strain[CC013] - 4*Strain[CC016] + Strain[CC019] + Strain[CC041] - Infection[N] + Strain[CC013]*Infection[N] - 4*Strain[CC016]*Infection[N] + Strain[CC019]*Infection[N] + Strain[CC041]*Infection[N] = Stra…
Whole Model
Actual by Predicted Plot
Effect Summary
Source	LogWorth		PValue
Strain*Infection	2.357	++++++	0.00439
Strain	2.357	++++++	0.00439	^
Strain*Gender	2.235	++++++	0.00583
Strain*Gender*Infection	2.235	++++++	0.00583
Gender*Infection	.	.	.
Infection	.	.	.
Gender	.	.	.
Residual by Predicted Plot
Summary of Fit
RSquare	0.767009
RSquare Adj	0.684168
Root Mean Square Error	0.468223
Mean of Response	0.620968
Observations (or Sum Wgts)	62
Analysis of Variance
Source	DF	Sum of Squares	Mean Square	F Ratio
Model	16	32.4773	2.02983	9.2588
Error	45	9.86548	0.21923		Prob > F
C. Total	61	42.3427		<.0001
Parameter Estimates
Term		Estimate	Std Error	t Ratio	Prob>|t|
Intercept	Biased	1.27143	0.204253	6.22	<.0001
Strain[CC013]	Biased	-0.604762	0.231505	-2.61	0.0122
Strain[CC016]	Biased	2.74583	0.733259	3.74	0.0005
Strain[CC019]	Biased	-1.02143	0.227525	-4.49	<.0001
Strain[CC041]	Biased	-0.735714	0.178148	-4.13	0.0002
Gender[F]	Biased	-0.464286	0.150035	-3.09	0.0034
Infection[N]	Biased	-0.535714	0.150035	-3.57	0.0009
Strain[CC013]*Gender[F]	Biased	0.797619	0.212949	3.75	0.0005
Strain[CC016]*Gender[F]	Biased	-1.71369	0.503281	-3.41	0.0014
Strain[CC019]*Gender[F]	Biased	0.464286	0.190296	2.44	0.0187
Strain[CC041]*Gender[F]	Zeroed	0	0	.	.
Strain[CC013]*Infection[N]	Biased	-0.130952	0.212949	-0.61	0.5417
Strain[CC016]*Infection[N]	Biased	0.197024	0.503281	0.39	0.6973
Strain[CC019]*Infection[N]	Biased	0.285714	0.190296	1.5	0.1402
Strain[CC041]*Infection[N]	Zeroed	0	0	.	.
Gender[F]*Infection[N]	Biased	0.464286	0.150035	3.09	0.0034
Strain[CC013]*Gender[F]*Infection[N]	Biased	-0.797619	0.212949	-3.75	0.0005
Strain[CC016]*Gender[F]*Infection[N]	Biased	1.71369	0.503281	3.41	0.0014
Strain[CC019]*Gender[F]*Infection[N]	Biased	-0.464286	0.190296	-2.44	0.0187
Strain[CC041]*Gender[F]*Infection[N]	Zeroed	0	0	.	.
Effect Tests
Source	Nparm	DF	Sum of Squares	F Ratio	Prob > F
Strain	4	3	3.29743	5.0136	0.0044	LostDFs
Gender	1	0	0	.	.	LostDFs
Infection	1	0	0	.	.	LostDFs
Strain*Gender	4	3	3.12329	4.7488	0.0058	LostDFs
Strain*Infection	4	3	3.29743	5.0136	0.0044	LostDFs
Gender*Infection	1	0	0	.	.	LostDFs
Strain*Gender*Infection	4	3	3.12329	4.7488	0.0058	LostDFs
Strain
Leverage Plot
Least Squares Means Table
Level	Least Sq Mean		Std Error	Mean
CC013	0.666667		0.151118	0.6667
CC016	.	NonEstimable	.	-1.1e-16
CC019	0.25		0.117056	0.3333
CC041	0.535714		0.150035	0.3846
CC061	0.8875		0.118991	1.1471
Gender
Leverage Plot
Least Squares Means Table
Level	Least Sq Mean		Std Error	Mean
F	.	NonEstimable	.	0.560606
M	.	NonEstimable	.	0.689655
Infection
Leverage Plot
Least Squares Means Table
Level	Least Sq Mean		Std Error	Mean
N	.	NonEstimable	.	0
Y	.	NonEstimable	.	0.916667
Strain*Gender
Leverage Plot
Least Squares Means Table
Level	Least Sq Mean		Std Error
CC013,F	1		0.234112
CC013,M	0.333333		0.191151
CC016,F	.	NonEstimable	.
CC016,M	.	NonEstimable	.
CC019,F	0.25		0.165542
CC019,M	0.25		0.165542
CC041,F	0.0714286		0.187707
CC041,M	1		0.234112
CC061,F	0.875		0.165542
CC061,M	0.9		0.170971
Strain*Infection
Leverage Plot
Least Squares Means Table
Level	Least Sq Mean		Std Error
CC013,N	-1.554e-15		0.234112
CC013,Y	1.33333		0.191151
CC016,N	.	NonEstimable	.
CC016,Y	.	NonEstimable	.
CC019,N	0		0.191151
CC019,Y	0.5		0.135164
CC041,N	1.4433e-15		0.234112
CC041,Y	1.07143		0.187707
CC061,N	-5.551e-16		0.191151
CC061,Y	1.775		0.141762
Gender*Infection
Leverage Plot
Least Squares Means Table
Level	Least Sq Mean		Std Error
F,N	.	NonEstimable	.
F,Y	0.878571		0.113777
M,N	.	NonEstimable	.
M,Y	.	NonEstimable	.
Strain*Gender*Infection
Leverage Plot
Response 2
Singularity Details
Intercept = Strain[CC013] - 4*Strain[CC016] + Strain[CC019] + Strain[CC041] + Gender[F] - Strain[CC013]*Gender[F] + 4*Strain[CC016]*Gender[F] - Strain[CC019]*Gender[F] - Strain[CC041]*Gender[F] = Strain[CC013] - 4*Strain[CC016] + Strain[CC019] + Strain[CC041] - Infection[N] + Strain[CC013]*Infection[N] - 4*Strain[CC016]*Infection[N] + Strain[CC019]*Infection[N] + Strain[CC041]*Infection[N] = Stra…
Whole Model
Actual by Predicted Plot
Effect Summary
Source	LogWorth		PValue
Strain*Gender	0.938	++	0.11543
Strain*Gender*Infection	0.938	++	0.11543
Strain*Infection	0.2		0.63119	^
Strain	0.2		0.63119	^
Gender*Infection	.	.	.
Infection	.	.	.
Gender	.	.	.
Residual by Predicted Plot
Summary of Fit
RSquare	0.641777
RSquare Adj	0.514409
Root Mean Square Error	0.597659
Mean of Response	0.741935
Observations (or Sum Wgts)	62
Analysis of Variance
Source	DF	Sum of Squares	Mean Square	F Ratio
Model	16	28.7972	1.79982	5.0388
Error	45	16.0738	0.3572		Prob > F
C. Total	61	44.871		<.0001
Parameter Estimates
Term		Estimate	Std Error	t Ratio	Prob>|t|
Intercept	Biased	1.0619	0.260717	4.07	0.0002
Strain[CC013]	Biased	-0.395238	0.295502	-1.34	0.1878
Strain[CC016]	Biased	1.65	0.935961	1.76	0.0847
Strain[CC019]	Biased	-0.582738	0.290422	-2.01	0.0508
Strain[CC041]	Biased	-0.347619	0.227395	-1.53	0.1333
Gender[F]	Biased	-0.285714	0.191511	-1.49	0.1427
Infection[N]	Biased	-0.714286	0.191511	-3.73	0.0005
Strain[CC013]*Gender[F]	Biased	0.619048	0.271817	2.28	0.0276
Strain[CC016]*Gender[F]	Biased	-1.55714	0.642409	-2.42	0.0194
Strain[CC019]*Gender[F]	Biased	0.514881	0.242901	2.12	0.0396
Strain[CC041]*Gender[F]	Zeroed	0	0	.	.
Strain[CC013]*Infection[N]	Biased	0.047619	0.271817	0.18	0.8617
Strain[CC016]*Infection[N]	Biased	-0.259524	0.642409	-0.4	0.6881
Strain[CC019]*Infection[N]	Biased	0.235119	0.242901	0.97	0.3382
Strain[CC041]*Infection[N]	Zeroed	0	0	.	.
Gender[F]*Infection[N]	Biased	0.285714	0.191511	1.49	0.1427
Strain[CC013]*Gender[F]*Infection[N]	Biased	-0.619048	0.271817	-2.28	0.0276
Strain[CC016]*Gender[F]*Infection[N]	Biased	1.55714	0.642409	2.42	0.0194
Strain[CC019]*Gender[F]*Infection[N]	Biased	-0.514881	0.242901	-2.12	0.0396
Strain[CC041]*Gender[F]*Infection[N]	Zeroed	0	0	.	.
Effect Tests
Source	Nparm	DF	Sum of Squares	F Ratio	Prob > F
Strain	4	3	0.621503	0.58	0.6312	LostDFs
Gender	1	0	0	.	.	LostDFs
Infection	1	0	0	.	.	LostDFs
Strain*Gender	4	3	2.23517	2.0858	0.1154	LostDFs
Strain*Infection	4	3	0.621503	0.58	0.6312	LostDFs
Gender*Infection	1	0	0	.	.	LostDFs
Strain*Gender*Infection	4	3	2.23517	2.0858	0.1154	LostDFs
Strain
Leverage Plot
Least Squares Means Table
Level	Least Sq Mean		Std Error	Mean
CC013	0.666667		0.192893	0.66667
CC016	.	NonEstimable	.	-4.4e-16
CC019	0.479167		0.149415	0.63889
CC041	0.714286		0.191511	0.76923
CC061	0.7375		0.151884	0.97059
Gender
Leverage Plot
Least Squares Means Table
Level	Least Sq Mean		Std Error	Mean
F	.	NonEstimable	.	0.878788
M	.	NonEstimable	.	0.586207
Infection
Leverage Plot
Least Squares Means Table
Level	Least Sq Mean		Std Error	Mean
N	.	NonEstimable	.	-1.1e-16
Y	.	NonEstimable	.	1.0952
Strain*Gender
Leverage Plot
Least Squares Means Table
Level	Least Sq Mean		Std Error
CC013,F	1		0.298829
CC013,M	0.333333		0.243993
CC016,F	.	NonEstimable	.
CC016,M	.	NonEstimable	.
CC019,F	0.708333		0.211304
CC019,M	0.25		0.211304
CC041,F	0.428571		0.239596
CC041,M	1		0.298829
CC061,F	0.875		0.211304
CC061,M	0.6		0.218234
Strain*Infection
Leverage Plot
Least Squares Means Table
Level	Least Sq Mean		Std Error
CC013,N	-8.465e-16		0.298829
CC013,Y	1.33333		0.243993
CC016,N	.	NonEstimable	.
CC016,Y	.	NonEstimable	.
CC019,N	-3.331e-16		0.243993
CC019,Y	0.958333		0.172529
CC041,N	7.7716e-16		0.298829
CC041,Y	1.42857		0.239596
CC061,N	-6.106e-16		0.243993
CC061,Y	1.475		0.18095
Gender*Infection
Leverage Plot
Least Squares Means Table
Level	Least Sq Mean		Std Error
F,N	.	NonEstimable	.
F,Y	1.20476		0.145229
M,N	.	NonEstimable	.
M,Y	.	NonEstimable	.
Strain*Gender*Infection
Leverage Plot
Response 3
Singularity Details
Intercept = Strain[CC013] - 4*Strain[CC016] + Strain[CC019] + Strain[CC041] + Gender[F] - Strain[CC013]*Gender[F] + 4*Strain[CC016]*Gender[F] - Strain[CC019]*Gender[F] - Strain[CC041]*Gender[F] = Strain[CC013] - 4*Strain[CC016] + Strain[CC019] + Strain[CC041] - Infection[N] + Strain[CC013]*Infection[N] - 4*Strain[CC016]*Infection[N] + Strain[CC019]*Infection[N] + Strain[CC041]*Infection[N] = Stra…
Whole Model
Actual by Predicted Plot
Effect Summary
Source	LogWorth		PValue
Strain*Gender	1.626	++++	0.02367
Strain	0.546	+	0.28439	^
Strain*Gender*Infection	0.315	+	0.48424
Strain*Infection	0.01		0.97733	^
Gender*Infection	.	.	.
Infection	.	.	.
Gender	.	.	.
Residual by Predicted Plot
Summary of Fit
RSquare	0.55199
RSquare Adj	0.392698
Root Mean Square Error	0.785146
Mean of Response	0.903226
Observations (or Sum Wgts)	62
Analysis of Variance
Source	DF	Sum of Squares	Mean Square	F Ratio
Model	16	34.1789	2.13618	3.4653
Error	45	27.7405	0.61646		Prob > F
C. Total	61	61.9194		0.0005
Parameter Estimates
Term		Estimate	Std Error	t Ratio	Prob>|t|
Intercept	Biased	1.12857	0.342505	3.3	0.0019
Strain[CC013]	Biased	0.121429	0.388203	0.31	0.7559
Strain[CC016]	Biased	1.14167	1.22958	0.93	0.3581
Strain[CC019]	Biased	-0.482738	0.381529	-1.27	0.2123
Strain[CC041]	Biased	-0.414286	0.298729	-1.39	0.1723
Gender[F]	Biased	-0.285714	0.251588	-1.14	0.2621
Infection[N]	Biased	-0.714286	0.251588	-2.84	0.0068
Strain[CC013]*Gender[F]	Biased	1.03571	0.357087	2.9	0.0057
Strain[CC016]*Gender[F]	Biased	-1.44881	0.843935	-1.72	0.0929
Strain[CC019]*Gender[F]	Biased	0.264881	0.319101	0.83	0.4109
Strain[CC041]*Gender[F]	Zeroed	0	0	.	.
Strain[CC013]*Infection[N]	Biased	-0.035714	0.357087	-0.1	0.9208
Strain[CC016]*Infection[N]	Biased	0.0154762	0.843935	0.02	0.9855
Strain[CC019]*Infection[N]	Biased	0.0684524	0.319101	0.21	0.8311
Strain[CC041]*Infection[N]	Zeroed	0	0	.	.
Gender[F]*Infection[N]	Biased	0.285714	0.251588	1.14	0.2621
Strain[CC013]*Gender[F]*Infection[N]	Biased	-0.535714	0.357087	-1.5	0.1405
Strain[CC016]*Gender[F]*Infection[N]	Biased	0.948809	0.843935	1.12	0.2669
Strain[CC019]*Gender[F]*Infection[N]	Biased	-0.264881	0.319101	-0.83	0.4109
Strain[CC041]*Gender[F]*Infection[N]	Zeroed	0	0	.	.
Effect Tests
Source	Nparm	DF	Sum of Squares	F Ratio	Prob > F
Strain	4	3	2.41383	1.3052	0.2844	LostDFs
Gender	1	0	0	.	.	LostDFs
Infection	1	0	0	.	.	LostDFs
Strain*Gender	4	3	6.41951	3.4712	0.0237	LostDFs
Strain*Infection	4	3	0.12321	0.0666	0.9773	LostDFs
Gender*Infection	1	0	0	.	.	LostDFs
Strain*Gender*Infection	4	3	1.53546	0.8303	0.4842	LostDFs
Strain
Leverage Plot
Least Squares Means Table
Level	Least Sq Mean		Std Error	Mean
CC013	1.25		0.253405	1.16667
CC016	.	NonEstimable	.	0
CC019	0.645833		0.196287	0.86111
CC041	0.714286		0.251588	0.76923
CC061	0.7625		0.199531	0.97059
Gender
Leverage Plot
Least Squares Means Table
Level	Least Sq Mean		Std Error	Mean
F	.	NonEstimable	.	0.878788
M	.	NonEstimable	.	0.931034
Infection
Leverage Plot
Least Squares Means Table
Level	Least Sq Mean		Std Error	Mean
N	.	NonEstimable	.	0.1
Y	.	NonEstimable	.	1.28571
Strain*Gender
Leverage Plot
Least Squares Means Table
Level	Least Sq Mean		Std Error
CC013,F	2		0.392573
CC013,M	0.5		0.320535
CC016,F	.	NonEstimable	.
CC016,M	.	NonEstimable	.
CC019,F	0.625		0.277591
CC019,M	0.666667		0.277591
CC041,F	0.428571		0.314759
CC041,M	1		0.392573
CC061,F	0.625		0.277591
CC061,M	0.9		0.286695
Strain*Infection
Leverage Plot
Least Squares Means Table
Level	Least Sq Mean		Std Error
CC013,N	0.5		0.392573
CC013,Y	2		0.320535
CC016,N	.	NonEstimable	.
CC016,Y	.	NonEstimable	.
CC019,N	-5.551e-16		0.320535
CC019,Y	1.29167		0.226652
CC041,N	1.2212e-15		0.392573
CC041,Y	1.42857		0.314759
CC061,N	-4.163e-16		0.320535
CC061,Y	1.525		0.237715
Gender*Infection
Leverage Plot
Least Squares Means Table
Level	Least Sq Mean		Std Error
F,N	.	NonEstimable	.
F,Y	1.27143		0.190788
M,N	.	NonEstimable	.
M,Y	.	NonEstimable	.
Strain*Gender*Infection
Leverage Plot
Response 4
Singularity Details
Intercept = Strain[CC013] - 4*Strain[CC016] + Strain[CC019] + Strain[CC041] + Gender[F] - Strain[CC013]*Gender[F] + 4*Strain[CC016]*Gender[F] - Strain[CC019]*Gender[F] - Strain[CC041]*Gender[F] = Strain[CC013] - 4*Strain[CC016] + Strain[CC019] + Strain[CC041] - Infection[N] + Strain[CC013]*Infection[N] - 4*Strain[CC016]*Infection[N] + Strain[CC019]*Infection[N] + Strain[CC041]*Infection[N] = Stra…
Whole Model
Actual by Predicted Plot
Effect Summary
Source	LogWorth		PValue
Strain	1.009	+++	0.09788
Strain*Infection	1.009	+++	0.09788
Strain*Gender	0.001		0.99865
Strain*Gender*Infection	0.001		0.99865
Gender*Infection	.	.	.
Infection	.	.	.
Gender	.	.	.
Residual by Predicted Plot
Summary of Fit
RSquare	0.467802
RSquare Adj	0.278576
Root Mean Square Error	0.893288
Mean of Response	0.669355
Observations (or Sum Wgts)	62
Analysis of Variance
Source	DF	Sum of Squares	Mean Square	F Ratio
Model	16	31.5634	1.97272	2.4722
Error	45	35.9083	0.79796		Prob > F
C. Total	61	67.4718		0.0088
Parameter Estimates
Term		Estimate	Std Error	t Ratio	Prob>|t|
Intercept	Biased	0.95	0.38968	2.44	0.0188
Strain[CC013]	Biased	-0.158333	0.441671	-0.36	0.7217
Strain[CC016]	Biased	1.87917	1.39893	1.34	0.1859
Strain[CC019]	Biased	-0.1375	0.434078	-0.32	0.7529
Strain[CC041]	Biased	-0.95	0.339874	-2.8	0.0076
Gender[F]	Biased	8.648e-16	0.286241	0	1
Infection[N]	Biased	-6.11e-15	0.286241	0	1
Strain[CC013]*Gender[F]	Biased	-0.041667	0.406269	-0.1	0.9188
Strain[CC016]*Gender[F]	Biased	0.0458333	0.960173	0.05	0.9621
Strain[CC019]*Gender[F]	Biased	-0.020833	0.363051	-0.06	0.9545
Strain[CC041]*Gender[F]	Zeroed	0	0	.	.
Strain[CC013]*Infection[N]	Biased	-0.791667	0.406269	-1.95	0.0576
Strain[CC016]*Infection[N]	Biased	1.92083	0.960173	2	0.0515
Strain[CC019]*Infection[N]	Biased	-0.8125	0.363051	-2.24	0.0302
Strain[CC041]*Infection[N]	Zeroed	0	0	.	.
Gender[F]*Infection[N]	Biased	-7.65e-16	0.286241	0	1
Strain[CC013]*Gender[F]*Infection[N]	Biased	0.0416667	0.406269	0.1	0.9188
Strain[CC016]*Gender[F]*Infection[N]	Biased	-0.045833	0.960173	-0.05	0.9621
Strain[CC019]*Gender[F]*Infection[N]	Biased	0.0208333	0.363051	0.06	0.9545
Strain[CC041]*Gender[F]*Infection[N]	Zeroed	0	0	.	.
Effect Tests
Source	Nparm	DF	Sum of Squares	F Ratio	Prob > F
Strain	4	3	5.33421	2.2283	0.0979	LostDFs
Gender	1	0	0	.	.	LostDFs
Infection	1	0	0	.	.	LostDFs
Strain*Gender	4	3	0.0234677	0.0098	0.9986	LostDFs
Strain*Infection	4	3	5.33421	2.2283	0.0979	LostDFs
Gender*Infection	1	0	0	.	.	LostDFs
Strain*Gender*Infection	4	3	0.0234677	0.0098	0.9986	LostDFs
Strain
Leverage Plot
Least Squares Means Table
Level	Least Sq Mean		Std Error	Mean
CC013	0.791667		0.288307	1.0833
CC016	.	NonEstimable	.	1
CC019	0.8125		0.223322	1.0833
CC041	-3.109e-15		0.286241	-1.1e-16
CC061	0.316667		0.227013	0.4118
Gender
Leverage Plot
Least Squares Means Table
Level	Least Sq Mean		Std Error	Mean
F	.	NonEstimable	.	0.560606
M	.	NonEstimable	.	0.793103
Infection
Leverage Plot
Least Squares Means Table
Level	Least Sq Mean		Std Error	Mean
N	.	NonEstimable	.	-5.6e-16
Y	.	NonEstimable	.	0.9881
Strain*Gender
Leverage Plot
Least Squares Means Table
Level	Least Sq Mean		Std Error
CC013,F	0.75		0.446644
CC013,M	0.833333		0.364683
CC016,F	.	NonEstimable	.
CC016,M	.	NonEstimable	.
CC019,F	0.791667		0.315825
CC019,M	0.833333		0.315825
CC041,F	-2.244e-15		0.358112
CC041,M	-3.973e-15		0.446644
CC061,F	0.333333		0.315825
CC061,M	0.3		0.326183
Strain*Infection
Leverage Plot
Least Squares Means Table
Level	Least Sq Mean		Std Error
CC013,N	6.6613e-16		0.446644
CC013,Y	1.58333		0.364683
CC016,N	.	NonEstimable	.
CC016,Y	.	NonEstimable	.
CC019,N	2.5535e-15		0.364683
CC019,Y	1.625		0.25787
CC041,N	-9.221e-15		0.446644
CC041,Y	3.0037e-15		0.358112
CC061,N	1.2212e-15		0.364683
CC061,Y	0.633333		0.270456
Gender*Infection
Leverage Plot
Least Squares Means Table
Level	Least Sq Mean		Std Error
F,N	.	NonEstimable	.
F,Y	0.95		0.217066
M,N	.	NonEstimable	.
M,Y	.	NonEstimable	.
Strain*Gender*Infection
Leverage Plot
Response 5
Singularity Details
Intercept = Strain[CC013] - 4*Strain[CC016] + Strain[CC019] + Strain[CC041] + Gender[F] - Strain[CC013]*Gender[F] + 4*Strain[CC016]*Gender[F] - Strain[CC019]*Gender[F] - Strain[CC041]*Gender[F] = Strain[CC013] - 4*Strain[CC016] + Strain[CC019] + Strain[CC041] - Infection[N] + Strain[CC013]*Infection[N] - 4*Strain[CC016]*Infection[N] + Strain[CC019]*Infection[N] + Strain[CC041]*Infection[N] = Stra…
Whole Model
Actual by Predicted Plot
Effect Summary
Source	LogWorth		PValue
Strain*Infection	2.78	+++++++	0.00166
Strain	1.827	+++++	0.01489	^
Strain*Gender*Infection	0.277	+	0.52859
Strain*Gender	0.035		0.92239	^
Gender*Infection	.	.	.
Infection	.	.	.
Gender	.	.	.
Residual by Predicted Plot
Summary of Fit
RSquare	0.668788
RSquare Adj	0.551023
Root Mean Square Error	0.74619
Mean of Response	0.959677
Observations (or Sum Wgts)	62
Analysis of Variance
Source	DF	Sum of Squares	Mean Square	F Ratio
Model	16	50.5932	3.16208	5.679
Error	45	25.056	0.5568		Prob > F
C. Total	61	75.6492		<.0001
Parameter Estimates
Term		Estimate	Std Error	t Ratio	Prob>|t|
Intercept	Biased	1.34762	0.325511	4.14	0.0002
Strain[CC013]	Biased	-0.722619	0.368941	-1.96	0.0564
Strain[CC016]	Biased	2.47917	1.16857	2.12	0.0394
Strain[CC019]	Biased	-0.076786	0.362598	-0.21	0.8332
Strain[CC041]	Biased	-0.740476	0.283907	-2.61	0.0123
Gender[F]	Biased	0.107143	0.239105	0.45	0.6562
Infection[N]	Biased	-0.107143	0.239105	-0.45	0.6562
Strain[CC013]*Gender[F]	Biased	-0.232143	0.339369	-0.68	0.4975
Strain[CC016]*Gender[F]	Biased	0.417262	0.802061	0.52	0.6054
Strain[CC019]*Gender[F]	Biased	-0.08631	0.303268	-0.28	0.7773
Strain[CC041]*Gender[F]	Zeroed	0	0	.	.
Strain[CC013]*Infection[N]	Biased	-0.517857	0.339369	-1.53	0.134
Strain[CC016]*Infection[N]	Biased	1.98274	0.802061	2.47	0.0173
Strain[CC019]*Infection[N]	Biased	-1.16369	0.303268	-3.84	0.0004
Strain[CC041]*Infection[N]	Zeroed	0	0	.	.
Gender[F]*Infection[N]	Biased	0.392857	0.239105	1.64	0.1073
Strain[CC013]*Gender[F]*Infection[N]	Biased	-0.267857	0.339369	-0.79	0.4341
Strain[CC016]*Gender[F]*Infection[N]	Biased	1.08274	0.802061	1.35	0.1838
Strain[CC019]*Gender[F]*Infection[N]	Biased	-0.41369	0.303268	-1.36	0.1793
Strain[CC041]*Gender[F]*Infection[N]	Zeroed	0	0	.	.
Effect Tests
Source	Nparm	DF	Sum of Squares	F Ratio	Prob > F
Strain	4	3	6.49255	3.8868	0.0149	LostDFs
Gender	1	0	0	.	.	LostDFs
Infection	1	0	0	.	.	LostDFs
Strain*Gender	4	3	0.26798	0.1604	0.9224	LostDFs
Strain*Infection	4	3	9.93862	5.9499	0.0017	LostDFs
Gender*Infection	1	0	0	.	.	LostDFs
Strain*Gender*Infection	4	3	1.25132	0.7491	0.5286	LostDFs
Strain
Leverage Plot
Least Squares Means Table
Level	Least Sq Mean		Std Error	Mean
CC013	0.625		0.240832	0.91667
CC016	.	NonEstimable	.	1
CC019	1.27083		0.186547	1.69444
CC041	0.607143		0.239105	0.53846
CC061	0.408333		0.189631	0.52941
Gender
Leverage Plot
Least Squares Means Table
Level	Least Sq Mean		Std Error	Mean
F	.	NonEstimable	.	0.89394
M	.	NonEstimable	.	1.03448
Infection
Leverage Plot
Least Squares Means Table
Level	Least Sq Mean		Std Error	Mean
N	.	NonEstimable	.	0.1
Y	.	NonEstimable	.	1.36905
Strain*Gender
Leverage Plot
Least Squares Means Table
Level	Least Sq Mean		Std Error
CC013,F	0.5		0.373095
CC013,M	0.75		0.304631
CC016,F	.	NonEstimable	.
CC016,M	.	NonEstimable	.
CC019,F	1.29167		0.263818
CC019,M	1.25		0.263818
CC041,F	0.714286		0.299141
CC041,M	0.5		0.373095
CC061,F	0.416667		0.263818
CC061,M	0.4		0.27247
Strain*Infection
Leverage Plot
Least Squares Means Table
Level	Least Sq Mean		Std Error
CC013,N	0		0.373095
CC013,Y	1.25		0.304631
CC016,N	.	NonEstimable	.
CC016,Y	.	NonEstimable	.
CC019,N	2.8866e-15		0.304631
CC019,Y	2.54167		0.215406
CC041,N	0.5		0.373095
CC041,Y	0.714286		0.299141
CC061,N	2.2204e-16		0.304631
CC061,Y	0.816667		0.22592
Gender*Infection
Leverage Plot
Least Squares Means Table
Level	Least Sq Mean		Std Error
F,N	.	NonEstimable	.
F,Y	1.16905		0.181322
M,N	.	NonEstimable	.
M,Y	.	NonEstimable	.
Strain*Gender*Infection
Leverage Plot
Response 6
Singularity Details
Intercept = Strain[CC013] - 4*Strain[CC016] + Strain[CC019] + Strain[CC041] + Gender[F] - Strain[CC013]*Gender[F] + 4*Strain[CC016]*Gender[F] - Strain[CC019]*Gender[F] - Strain[CC041]*Gender[F] = Strain[CC013] - 4*Strain[CC016] + Strain[CC019] + Strain[CC041] - Infection[N] + Strain[CC013]*Infection[N] - 4*Strain[CC016]*Infection[N] + Strain[CC019]*Infection[N] + Strain[CC041]*Infection[N] = Stra…
Whole Model
Actual by Predicted Plot
Effect Summary
Source	LogWorth		PValue
Strain	0.51	+	0.30912
Strain*Infection	0.51	+	0.30912
Strain*Gender*Infection	0.191		0.64484
Strain*Gender	0.191		0.64484	^
Gender*Infection	.	.	.
Infection	.	.	.
Gender	.	.	.
Residual by Predicted Plot
Summary of Fit
RSquare	0.761108
RSquare Adj	0.629306
Root Mean Square Error	0.679757
Mean of Response	1.38044
Observations (or Sum Wgts)	46
Analysis of Variance
Source	DF	Sum of Squares	Mean Square	F Ratio
Model	16	42.6924	2.66827	5.7746
Error	29	13.4	0.46207		Prob > F
C. Total	45	56.0924		<.0001
Parameter Estimates
Term		Estimate	Std Error	t Ratio	Prob>|t|
Intercept	Biased	0.565	0.380856	1.48	0.1487
Strain[CC013]	Biased	0.235	0.437331	0.54	0.5951
Strain[CC016]	Biased	-1.29	1.31143	-0.98	0.3334
Strain[CC019]	Biased	0.685	0.41981	1.63	0.1136
Strain[CC041]	Biased	0.06	0.290525	0.21	0.8378
Gender[F]	Biased	0.125	0.302409	0.41	0.6824
Infection[N]	Biased	-0.625	0.302409	-2.07	0.0478
Strain[CC013]*Gender[F]	Biased	-0.425	0.428795	-0.99	0.3298
Strain[CC016]*Gender[F]	Biased	0.7	0.998889	0.7	0.489
Strain[CC019]*Gender[F]	Biased	-0.025	0.363156	-0.07	0.9456
Strain[CC041]*Gender[F]	Zeroed	0	0	.	.
Strain[CC013]*Infection[N]	Biased	-0.175	0.428795	-0.41	0.6862
Strain[CC016]*Infection[N]	Biased	1.05	0.998889	1.05	0.3019
Strain[CC019]*Infection[N]	Biased	-0.625	0.363156	-1.72	0.0959
Strain[CC041]*Infection[N]	Zeroed	0	0	.	.
Gender[F]*Infection[N]	Biased	-0.125	0.302409	-0.41	0.6824
Strain[CC013]*Gender[F]*Infection[N]	Biased	0.425	0.428795	0.99	0.3298
Strain[CC016]*Gender[F]*Infection[N]	Biased	-0.7	0.998889	-0.7	0.489
Strain[CC019]*Gender[F]*Infection[N]	Biased	0.025	0.363156	0.07	0.9456
Strain[CC041]*Gender[F]*Infection[N]	Zeroed	0	0	.	.
Effect Tests
Source	Nparm	DF	Sum of Squares	F Ratio	Prob > F
Strain	4	3	1.73548	1.252	0.3091	LostDFs
Gender	1	0	0	.	.	LostDFs
Infection	1	0	0	.	.	LostDFs
Strain*Gender	4	3	0.778103	0.5613	0.6448	LostDFs
Strain*Infection	4	3	1.73548	1.252	0.3091	LostDFs
Gender*Infection	1	0	0	.	.	LostDFs
Strain*Gender*Infection	4	3	0.778103	0.5613	0.6448	LostDFs
Strain
Leverage Plot
Least Squares Means Table
Level	Least Sq Mean		Std Error	Mean
CC013	0.8		0.303996	1.5
CC016	.	NonEstimable	.	0.5
CC019	1.25		0.201075	1.78571
CC041	0.625		0.302409	1.11111
CC061	0.875		0.204634	1.19231
Gender
Leverage Plot
Least Squares Means Table
Level	Least Sq Mean		Std Error	Mean
F	.	NonEstimable	.	1.28
M	.	NonEstimable	.	1.5
Infection
Leverage Plot
Least Squares Means Table
Level	Least Sq Mean		Std Error	Mean
N	.	NonEstimable	.	0
Y	.	NonEstimable	.	1.86765
Strain*Gender
Leverage Plot
Least Squares Means Table
Level	Least Sq Mean		Std Error
CC013,F	0.5		0.48066
CC013,M	1.1		0.372318
CC016,F	.	NonEstimable	.
CC016,M	.	NonEstimable	.
CC019,F	1.35		0.284363
CC019,M	1.15		0.284363
CC041,F	0.75		0.36711
CC041,M	0.5		0.48066
CC061,F	0.75		0.284363
CC061,M	1		0.294343
Strain*Infection
Leverage Plot
Least Squares Means Table
Level	Least Sq Mean		Std Error
CC013,N	7.494e-16		0.48066
CC013,Y	1.6		0.372318
CC016,N	.	NonEstimable	.
CC016,Y	.	NonEstimable	.
CC019,N	1.2212e-15		0.339878
CC019,Y	2.5		0.214958
CC041,N	-3.997e-15		0.48066
CC041,Y	1.25		0.36711
CC061,N	3.3307e-16		0.339878
CC061,Y	1.75		0.227997
Gender*Infection
Leverage Plot
Least Squares Means Table
Level	Least Sq Mean		Std Error
F,N	.	NonEstimable	.
F,Y	1.44		0.195442
M,N	.	NonEstimable	.
M,Y	.	NonEstimable	.
Strain*Gender*Infection
Leverage Plot
Response 7
Singularity Details
Intercept = Strain[CC013] - 4*Strain[CC016] + Strain[CC019] + Strain[CC041] + Gender[F] - Strain[CC013]*Gender[F] + 4*Strain[CC016]*Gender[F] - Strain[CC019]*Gender[F] - Strain[CC041]*Gender[F] = Strain[CC013] - 4*Strain[CC016] + Strain[CC019] + Strain[CC041] - Infection[N] + Strain[CC013]*Infection[N] - 4*Strain[CC016]*Infection[N] + Strain[CC019]*Infection[N] + Strain[CC041]*Infection[N] = Stra…
Whole Model
Actual by Predicted Plot
Effect Summary
Source	LogWorth		PValue
Strain*Gender	0.525	+	0.29822
Strain*Infection	0.349	+	0.44772
Strain	0.215	+	0.60918	^
Strain*Gender*Infection	0.213	+	0.61209
Gender*Infection	.	.	.
Infection	.	.	.
Gender	.	.	.
Residual by Predicted Plot
Summary of Fit
RSquare	0.648286
RSquare Adj	0.447306
Root Mean Square Error	1.00682
Mean of Response	1.53333
Observations (or Sum Wgts)	45
Analysis of Variance
Source	DF	Sum of Squares	Mean Square	F Ratio
Model	16	52.3167	3.26979	3.2256
Error	28	28.3833	1.01369		Prob > F
C. Total	44	80.7		0.0033
Parameter Estimates
Term		Estimate	Std Error	t Ratio	Prob>|t|
Intercept	Biased	-0.026667	0.564105	-0.05	0.9626
Strain[CC013]	Biased	0.589167	0.650193	0.91	0.3726
Strain[CC016]	Biased	-4.08583	1.94324	-2.1	0.0446
Strain[CC019]	Biased	1.30167	0.621803	2.09	0.0455
Strain[CC041]	Biased	1.19333	0.430311	2.77	0.0098
Gender[F]	Biased	0.666667	0.447913	1.49	0.1478
Infection[N]	Biased	-0.666667	0.447913	-1.49	0.1478
Strain[CC013]*Gender[F]	Biased	-1.22917	0.637599	-1.93	0.0641
Strain[CC016]*Gender[F]	Biased	2.2125	1.48058	1.49	0.1463
Strain[CC019]*Gender[F]	Biased	-0.541667	0.537889	-1.01	0.3225
Strain[CC041]*Gender[F]	Zeroed	0	0	.	.
Strain[CC013]*Infection[N]	Biased	0.104167	0.637599	0.16	0.8714
Strain[CC016]*Infection[N]	Biased	0.5625	1.48058	0.38	0.7069
Strain[CC019]*Infection[N]	Biased	-0.608333	0.537889	-1.13	0.2677
Strain[CC041]*Infection[N]	Zeroed	0	0	.	.
Gender[F]*Infection[N]	Biased	-0.166667	0.447913	-0.37	0.7126
Strain[CC013]*Gender[F]*Infection[N]	Biased	0.729167	0.637599	1.14	0.2625
Strain[CC016]*Gender[F]*Infection[N]	Biased	-0.9625	1.48058	-0.65	0.5209
Strain[CC019]*Gender[F]*Infection[N]	Biased	0.0416667	0.537889	0.08	0.9388
Strain[CC041]*Gender[F]*Infection[N]	Zeroed	0	0	.	.
Effect Tests
Source	Nparm	DF	Sum of Squares	F Ratio	Prob > F
Strain	4	3	1.87928	0.618	0.6092	LostDFs
Gender	1	0	0	.	.	LostDFs
Infection	1	0	0	.	.	LostDFs
Strain*Gender	4	3	3.91332	1.2868	0.2982	LostDFs
Strain*Infection	4	3	2.77366	0.9121	0.4477	LostDFs
Gender*Infection	1	0	0	.	.	LostDFs
Strain*Gender*Infection	4	3	1.86502	0.6133	0.6121	LostDFs
Strain
Leverage Plot
Least Squares Means Table
Level	Least Sq Mean		Std Error	Mean
CC013	0.5625		0.453769	1.28571
CC016	.	NonEstimable	.	6.66e-16
CC019	1.275		0.297822	1.82143
CC041	1.16667		0.447913	2
CC061	0.975		0.303094	1.26923
Gender
Leverage Plot
Least Squares Means Table
Level	Least Sq Mean		Std Error	Mean
F	.	NonEstimable	.	1.66
M	.	NonEstimable	.	1.375
Infection
Leverage Plot
Least Squares Means Table
Level	Least Sq Mean		Std Error	Mean
N	.	NonEstimable	.	0.16667
Y	.	NonEstimable	.	2.0303
Strain*Gender
Leverage Plot
Least Squares Means Table
Level	Least Sq Mean		Std Error
CC013,F	-1.776e-15		0.711931
CC013,M	1.125		0.562831
CC016,F	.	NonEstimable	.
CC016,M	.	NonEstimable	.
CC019,F	1.4		0.421184
CC019,M	1.15		0.421184
CC041,F	1.83333		0.543746
CC041,M	0.5		0.711931
CC061,F	1.2		0.421184
CC061,M	0.75		0.435967
Strain*Infection
Leverage Plot
Least Squares Means Table
Level	Least Sq Mean		Std Error
CC013,N	-1.527e-16		0.711931
CC013,Y	1.125		0.562831
CC016,N	.	NonEstimable	.
CC016,Y	.	NonEstimable	.
CC019,N	-5.551e-16		0.503411
CC019,Y	2.55		0.318385
CC041,N	0.5		0.711931
CC041,Y	1.83333		0.543746
CC061,N	0.25		0.503411
CC061,Y	1.7		0.337698
Gender*Infection
Leverage Plot
Least Squares Means Table
Level	Least Sq Mean		Std Error
F,N	.	NonEstimable	.
F,Y	1.47333		0.28948
M,N	.	NonEstimable	.
M,Y	.	NonEstimable	.
Strain*Gender*Infection
Leverage Plot
Response 8
Singularity Details
Intercept = Strain[CC013] - 4*Strain[CC016] + Strain[CC019] + Strain[CC041] + Gender[F] - Strain[CC013]*Gender[F] + 4*Strain[CC016]*Gender[F] - Strain[CC019]*Gender[F] - Strain[CC041]*Gender[F] = Strain[CC013] - 4*Strain[CC016] + Strain[CC019] + Strain[CC041] - Infection[N] + Strain[CC013]*Infection[N] - 4*Strain[CC016]*Infection[N] + Strain[CC019]*Infection[N] + Strain[CC041]*Infection[N] = Stra…
Whole Model
Actual by Predicted Plot
Effect Summary
Source	LogWorth		PValue
Strain	0.627	++	0.23615
Strain*Infection	0.627	++	0.23615
Strain*Gender	0.173		0.67103
Strain*Gender*Infection	0.173		0.67103
Gender*Infection	.	.	.
Infection	.	.	.
Gender	.	.	.
Residual by Predicted Plot
Summary of Fit
RSquare	0.811114
RSquare Adj	0.703179
Root Mean Square Error	0.799274
Mean of Response	1.86667
Observations (or Sum Wgts)	45
Analysis of Variance
Source	DF	Sum of Squares	Mean Square	F Ratio
Model	16	76.8125	4.80078	7.5148
Error	28	17.8875	0.63884		Prob > F
C. Total	44	94.7		<.0001
Parameter Estimates
Term		Estimate	Std Error	t Ratio	Prob>|t|
Intercept	Biased	0.63	0.447819	1.41	0.1705
Strain[CC013]	Biased	0.37	0.516161	0.72	0.4794
Strain[CC016]	Biased	-2.73625	1.54265	-1.77	0.087
Strain[CC019]	Biased	0.87	0.493623	1.76	0.0889
Strain[CC041]	Biased	1.12	0.341606	3.28	0.0028
Gender[F]	Biased	-0.25	0.35558	-0.7	0.4878
Infection[N]	Biased	-1.75	0.35558	-4.92	<.0001
Strain[CC013]*Gender[F]	Biased	-0.25	0.506163	-0.49	0.6252
Strain[CC016]*Gender[F]	Biased	-0.19375	1.17537	-0.16	0.8703
Strain[CC019]*Gender[F]	Biased	0.25	0.427007	0.59	0.5629
Strain[CC041]*Gender[F]	Zeroed	0	0	.	.
Strain[CC013]*Infection[N]	Biased	0.75	0.506163	1.48	0.1496
Strain[CC016]*Infection[N]	Biased	-1.74375	1.17537	-1.48	0.1491
Strain[CC019]*Infection[N]	Biased	0.25	0.427007	0.59	0.5629
Strain[CC041]*Infection[N]	Zeroed	0	0	.	.
Gender[F]*Infection[N]	Biased	0.25	0.35558	0.7	0.4878
Strain[CC013]*Gender[F]*Infection[N]	Biased	0.25	0.506163	0.49	0.6252
Strain[CC016]*Gender[F]*Infection[N]	Biased	0.19375	1.17537	0.16	0.8703
Strain[CC019]*Gender[F]*Infection[N]	Biased	-0.25	0.427007	-0.59	0.5629
Strain[CC041]*Gender[F]*Infection[N]	Zeroed	0	0	.	.
Effect Tests
Source	Nparm	DF	Sum of Squares	F Ratio	Prob > F
Strain	4	3	2.87475	1.5	0.2361	LostDFs
Gender	1	0	0	.	.	LostDFs
Infection	1	0	0	.	.	LostDFs
Strain*Gender	4	3	0.999379	0.5215	0.671	LostDFs
Strain*Infection	4	3	2.87475	1.5	0.2361	LostDFs
Gender*Infection	1	0	0	.	.	LostDFs
Strain*Gender*Infection	4	3	0.999379	0.5215	0.671	LostDFs
Strain
Leverage Plot
Least Squares Means Table
Level	Least Sq Mean		Std Error	Mean
CC013	1		0.360228	1.85714
CC016	.	NonEstimable	.	0.5
CC019	1.5		0.236429	2.14286
CC041	1.75		0.35558	2.44444
CC061	1.00625		0.240613	1.38462
Gender
Leverage Plot
Least Squares Means Table
Level	Least Sq Mean		Std Error	Mean
F	.	NonEstimable	.	1.78
M	.	NonEstimable	.	1.975
Infection
Leverage Plot
Least Squares Means Table
Level	Least Sq Mean		Std Error	Mean
N	.	NonEstimable	.	2.22e-16
Y	.	NonEstimable	.	2.54545
Strain*Gender
Leverage Plot
Least Squares Means Table
Level	Least Sq Mean		Std Error
CC013,F	0.5		0.565172
CC013,M	1.5		0.446808
CC016,F	.	NonEstimable	.
CC016,M	.	NonEstimable	.
CC019,F	1.5		0.33436
CC019,M	1.5		0.33436
CC041,F	1.5		0.431657
CC041,M	2		0.565172
CC061,F	0.95		0.33436
CC061,M	1.0625		0.346096
Strain*Infection
Leverage Plot
Least Squares Means Table
Level	Least Sq Mean		Std Error
CC013,N	2.2204e-15		0.565172
CC013,Y	2		0.446808
CC016,N	.	NonEstimable	.
CC016,Y	.	NonEstimable	.
CC019,N	1.8319e-15		0.399637
CC019,Y	3		0.252753
CC041,N	-1.554e-15		0.565172
CC041,Y	3.5		0.431657
CC061,N	3.8858e-16		0.399637
CC061,Y	2.0125		0.268085
Gender*Infection
Leverage Plot
Least Squares Means Table
Level	Least Sq Mean		Std Error
F,N	.	NonEstimable	.
F,Y	1.88		0.229806
M,N	.	NonEstimable	.
M,Y	.	NonEstimable	.
Strain*Gender*Infection
Leverage Plot
Response 9
Whole Model
Actual by Predicted Plot
Effect Summary
Source	LogWorth		PValue
Infection	3.708	+++++++++	0.0002
Strain	0.506	+	0.31221
Strain*Infection	0.506	+	0.31221
Strain*Gender	0.329	+	0.46929
Strain*Gender*Infection	0.329	+	0.46929
Gender	0.08		0.83269	^
Gender*Infection	0.08		0.83269	^
Residual by Predicted Plot
Summary of Fit
RSquare	0.925313
RSquare Adj	0.838178
Root Mean Square Error	0.634648
Mean of Response	2.21429
Observations (or Sum Wgts)	14
Analysis of Variance
Source	DF	Sum of Squares	Mean Square	F Ratio
Model	7	29.9405	4.27721	10.6193
Error	6	2.41667	0.40278		Prob > F
C. Total	13	32.3571		0.0052
Parameter Estimates
Term	Estimate	Std Error	t Ratio	Prob>|t|
Intercept	1.52083	0.188845	8.05	0.0002
Strain[CC019]	0.208333	0.188845	1.1	0.3122
Gender[F]	0.0416667	0.188845	0.22	0.8327
Infection[N]	-1.52083	0.188845	-8.05	0.0002
Strain[CC019]*Gender[F]	-0.145833	0.188845	-0.77	0.4693
Strain[CC019]*Infection[N]	-0.208333	0.188845	-1.1	0.3122
Gender[F]*Infection[N]	-0.041667	0.188845	-0.22	0.8327
Strain[CC019]*Gender[F]*Infection[N]	0.145833	0.188845	0.77	0.4693
Strain
Leverage Plot
Least Squares Means Table
Level	Least Sq Mean	Std Error	Mean
CC019	1.72917	0.267068	2.5
CC061	1.3125	0.267068	1.92857
Gender
Leverage Plot
Least Squares Means Table
Level	Least Sq Mean	Std Error	Mean
F	1.5625	0.267068	2.21429
M	1.47917	0.267068	2.21429
Infection
Leverage Plot
Least Squares Means Table
Level	Least Sq Mean	Std Error	Mean
N	6.6613e-16	0.317324	8.88e-16
Y	3.04167	0.204832	3.1
Strain*Gender
Leverage Plot
Least Squares Means Table
Level	Least Sq Mean	Std Error
CC019,F	1.625	0.388641
CC019,M	1.83333	0.366414
CC061,F	1.5	0.366414
CC061,M	1.125	0.388641
Strain*Infection
Leverage Plot
Least Squares Means Table
Level	Least Sq Mean	Std Error
CC019,N	1.1935e-15	0.448764
CC019,Y	3.45833	0.289676
CC061,N	1.3878e-16	0.448764
CC061,Y	2.625	0.289676
Gender*Infection
Leverage Plot
Least Squares Means Table
Level	Least Sq Mean	Std Error
F,N	7.6328e-16	0.448764
F,Y	3.125	0.289676
M,N	5.6899e-16	0.448764
M,Y	2.95833	0.289676
Strain*Gender*Infection
Leverage Plot
Least Squares Means Table
Level	Least Sq Mean	Std Error
CC019,F,N	1.2768e-15	0.634648
CC019,F,Y	3.25	0.448764
CC019,M,N	1.1102e-15	0.634648
CC019,M,Y	3.66667	0.366414
CC061,F,N	2.2204e-16	0.634648
CC061,F,Y	3	0.366414
CC061,M,N	5.5511e-17	0.634648
CC061,M,Y	2.25	0.448764
Response 10
Whole Model
Actual by Predicted Plot
Effect Summary
Source	LogWorth		PValue
Infection	4.577	+++++++++++	3e-05
Strain*Infection	1.87	+++++	0.0135
Strain	1.87	+++++	0.0135	^
Strain*Gender	1.067	+++	0.08562
Strain*Gender*Infection	1.067	+++	0.08562
Gender*Infection	0.118		0.76186	^
Gender	0.118		0.76186	^
Residual by Predicted Plot
Summary of Fit
RSquare	0.993569
RSquare Adj	0.982315
Root Mean Square Error	0.204124
Mean of Response	1.91667
Observations (or Sum Wgts)	12
Analysis of Variance
Source	DF	Sum of Squares	Mean Square	F Ratio
Model	7	25.75	3.67857	88.2857
Error	4	0.166667	0.04167		Prob > F
C. Total	11	25.9167		0.0003
Parameter Estimates
Term	Estimate	Std Error	t Ratio	Prob>|t|
Intercept	1.39583	0.064213	21.74	<.0001
Strain[CC019]	0.270833	0.064213	4.22	0.0135
Gender[F]	-0.020833	0.064213	-0.32	0.7619
Infection[N]	-1.39583	0.064213	-21.74	<.0001
Strain[CC019]*Gender[F]	-0.145833	0.064213	-2.27	0.0856
Strain[CC019]*Infection[N]	-0.270833	0.064213	-4.22	0.0135
Gender[F]*Infection[N]	0.0208333	0.064213	0.32	0.7619
Strain[CC019]*Gender[F]*Infection[N]	0.145833	0.064213	2.27	0.0856
Strain
Leverage Plot
Least Squares Means Table
Level	Least Sq Mean	Std Error	Mean
CC019	1.66667	0.0931695	2.33333
CC061	1.125	0.0883884	1.5
Gender
Leverage Plot
Least Squares Means Table
Level	Least Sq Mean	Std Error	Mean
F	1.375	0.0954703	1.6
M	1.41667	0.085898	2.14286
Infection
Leverage Plot
Least Squares Means Table
Level	Least Sq Mean	Std Error	Mean
N	0	0.102062	-2.2e-16
Y	2.79167	0.0779512	2.875
Strain*Gender
Leverage Plot
Least Squares Means Table
Level	Least Sq Mean	Std Error
CC019,F	1.5	0.144338
CC019,M	1.83333	0.117851
CC061,F	1.25	0.125
CC061,M	1	0.125
Strain*Infection
Leverage Plot
Least Squares Means Table
Level	Least Sq Mean	Std Error
CC019,N	-1.11e-16	0.144338
CC019,Y	3.33333	0.117851
CC061,N	1.1102e-16	0.144338
CC061,Y	2.25	0.102062
Gender*Infection
Leverage Plot
Least Squares Means Table
Level	Least Sq Mean	Std Error
F,N	-4.163e-17	0.144338
F,Y	2.75	0.125
M,N	4.1633e-17	0.144338
M,Y	2.83333	0.0931695
Strain*Gender*Infection
Leverage Plot
Least Squares Means Table
Level	Least Sq Mean	Std Error
CC019,F,N	-1.665e-16	0.204124
CC019,F,Y	3	0.204124
CC019,M,N	-5.551e-17	0.204124
CC019,M,Y	3.66667	0.117851
CC061,F,N	5.5511e-17	0.204124
CC061,F,Y	2.5	0.144338
CC061,M,N	1.6653e-16	0.204124
CC061,M,Y	2	0.144338
Response 11
Singularity Details
Intercept = Strain[CC013] - 4*Strain[CC016] + Strain[CC019] + Strain[CC041] + Gender[F] - Strain[CC013]*Gender[F] + 4*Strain[CC016]*Gender[F] - Strain[CC019]*Gender[F] - Strain[CC041]*Gender[F] = Strain[CC013] - 4*Strain[CC016] + Strain[CC019] + Strain[CC041] - Infection[N] + Strain[CC013]*Infection[N] - 4*Strain[CC016]*Infection[N] + Strain[CC019]*Infection[N] + Strain[CC041]*Infection[N] = Stra…
Whole Model
Actual by Predicted Plot
Effect Summary
Source	LogWorth		PValue
Strain*Infection	1.382	+++	0.04151
Strain	1.382	+++	0.04151	^
Strain*Gender	0.188		0.64808
Strain*Gender*Infection	0.188		0.64808
Gender*Infection	.	.	.
Infection	.	.	.
Gender	.	.	.
Residual by Predicted Plot
Summary of Fit
RSquare	0.910494
RSquare Adj	0.791152
Root Mean Square Error	0.726483
Mean of Response	1.7931
Observations (or Sum Wgts)	29
Analysis of Variance
Source	DF	Sum of Squares	Mean Square	F Ratio
Model	16	64.4253	4.02658	7.6293
Error	12	6.33333	0.52778		Prob > F
C. Total	28	70.7586		0.0005
Parameter Estimates
Term		Estimate	Std Error	t Ratio	Prob>|t|
Intercept	Biased	-0.208333	0.434627	-0.48	0.6403
Strain[CC013]	Biased	1.08333	0.493282	2.2	0.0485
Strain[CC016]	Biased	-5.16667	1.49191	-3.46	0.0047
Strain[CC019]	Biased	1.20833	0.501572	2.41	0.033
Strain[CC041]	Biased	2.16667	0.345875	6.26	<.0001
Gender[F]	Biased	-0.041667	0.323197	-0.13	0.8996
Infection[N]	Biased	-1.95833	0.323197	-6.06	<.0001
Strain[CC013]*Gender[F]	Biased	-0.333333	0.460066	-0.72	0.4826
Strain[CC016]*Gender[F]	Biased	0.75	1.12326	0.67	0.517
Strain[CC019]*Gender[F]	Biased	-0.458333	0.468943	-0.98	0.3477
Strain[CC041]*Gender[F]	Zeroed	0	0	.	.
Strain[CC013]*Infection[N]	Biased	1.08333	0.460066	2.35	0.0364
Strain[CC016]*Infection[N]	Biased	-3.5	1.12326	-3.12	0.0089
Strain[CC019]*Infection[N]	Biased	0.958333	0.468943	2.04	0.0636
Strain[CC041]*Infection[N]	Zeroed	0	0	.	.
Gender[F]*Infection[N]	Biased	0.0416667	0.323197	0.13	0.8996
Strain[CC013]*Gender[F]*Infection[N]	Biased	0.333333	0.460066	0.72	0.4826
Strain[CC016]*Gender[F]*Infection[N]	Biased	-0.75	1.12326	-0.67	0.517
Strain[CC019]*Gender[F]*Infection[N]	Biased	0.458333	0.468943	0.98	0.3477
Strain[CC041]*Gender[F]*Infection[N]	Zeroed	0	0	.	.
Effect Tests
Source	Nparm	DF	Sum of Squares	F Ratio	Prob > F
Strain	4	3	5.92819	3.7441	0.0415	LostDFs
Gender	1	0	0	.	.	LostDFs
Infection	1	0	0	.	.	LostDFs
Strain*Gender	4	3	0.895449	0.5655	0.6481	LostDFs
Strain*Infection	4	3	5.92819	3.7441	0.0415	LostDFs
Gender*Infection	1	0	0	.	.	LostDFs
Strain*Gender*Infection	4	3	0.895449	0.5655	0.6481	LostDFs
Strain
Leverage Plot
Least Squares Means Table
Level	Least Sq Mean		Std Error	Mean
CC013	0.875		0.327422	1.57143
CC016	.	NonEstimable	.	1.5
CC019	1		0.339781	1.4
CC041	1.95833		0.323197	3
CC061	0.5		0.314576	0.66667
Gender
Leverage Plot
Least Squares Means Table
Level	Least Sq Mean		Std Error	Mean
F	.	NonEstimable	.	1.875
M	.	NonEstimable	.	1.69231
Infection
Leverage Plot
Least Squares Means Table
Level	Least Sq Mean		Std Error	Mean
N	.	NonEstimable	.	-4.4e-16
Y	.	NonEstimable	.	2.4762
Strain*Gender
Leverage Plot
Least Squares Means Table
Level	Least Sq Mean		Std Error
CC013,F	0.5		0.513701
CC013,M	1.25		0.406116
CC016,F	.	NonEstimable	.
CC016,M	.	NonEstimable	.
CC019,F	0.5		0.513701
CC019,M	1.5		0.444878
CC041,F	1.91667		0.392346
CC041,M	2		0.513701
CC061,F	0.5		0.444878
CC061,M	0.5		0.444878
Strain*Infection
Leverage Plot
Least Squares Means Table
Level	Least Sq Mean		Std Error
CC013,N	3.5527e-15		0.513701
CC013,Y	1.75		0.406116
CC016,N	.	NonEstimable	.
CC016,Y	.	NonEstimable	.
CC019,N	9.992e-16		0.513701
CC019,Y	2		0.444878
CC041,N	-7.327e-15		0.513701
CC041,Y	3.91667		0.392346
CC061,N	2.9976e-15		0.513701
CC061,Y	1		0.363242
Gender*Infection
Leverage Plot
Least Squares Means Table
Level	Least Sq Mean		Std Error
F,N	.	NonEstimable	.
F,Y	1.66667		0.258557
M,N	.	NonEstimable	.
M,Y	.	NonEstimable	.
Strain*Gender*Infection
Leverage Plot
Response 12
Singularity Details
Intercept = Strain[CC013] - 4*Strain[CC016] + Strain[CC019] + Strain[CC041] + Gender[F] - Strain[CC013]*Gender[F] + 4*Strain[CC016]*Gender[F] - Strain[CC019]*Gender[F] - Strain[CC041]*Gender[F] = Strain[CC013] - 4*Strain[CC016] + Strain[CC019] + Strain[CC041] - Infection[N] + Strain[CC013]*Infection[N] - 4*Strain[CC016]*Infection[N] + Strain[CC019]*Infection[N] + Strain[CC041]*Infection[N] = Stra…
Whole Model
Actual by Predicted Plot
Effect Summary
Source	LogWorth		PValue
Strain*Infection	0.787	++	0.16318
Strain	0.722	++	0.18968	^
Strain*Gender*Infection	0.44	+	0.36303
Strain*Gender	0.1		0.79507	^
Gender*Infection	.	.	.
Infection	.	.	.
Gender	.	.	.
Residual by Predicted Plot
Summary of Fit
RSquare	0.8762
RSquare Adj	0.711132
Root Mean Square Error	0.916667
Mean of Response	1.86207
Observations (or Sum Wgts)	29
Analysis of Variance
Source	DF	Sum of Squares	Mean Square	F Ratio
Model	16	71.3649	4.46031	5.3081
Error	12	10.0833	0.84028		Prob > F
C. Total	28	81.4483		0.0028
Parameter Estimates
Term		Estimate	Std Error	t Ratio	Prob>|t|
Intercept	Biased	-0.633333	0.548406	-1.15	0.2706
Strain[CC013]	Biased	1.69583	0.622417	2.72	0.0185
Strain[CC016]	Biased	-7.17917	1.88247	-3.81	0.0025
Strain[CC019]	Biased	1.88333	0.632876	2.98	0.0116
Strain[CC041]	Biased	2.46667	0.436421	5.65	0.0001
Gender[F]	Biased	0.333333	0.407805	0.82	0.4296
Infection[N]	Biased	-1.83333	0.407805	-4.5	0.0007
Strain[CC013]*Gender[F]	Biased	-0.395833	0.580505	-0.68	0.5083
Strain[CC016]*Gender[F]	Biased	1.3125	1.41732	0.93	0.3727
Strain[CC019]*Gender[F]	Biased	-0.583333	0.591706	-0.99	0.3437
Strain[CC041]*Gender[F]	Zeroed	0	0	.	.
Strain[CC013]*Infection[N]	Biased	0.770833	0.580505	1.33	0.2089
Strain[CC016]*Infection[N]	Biased	-3.1875	1.41732	-2.25	0.0441
Strain[CC019]*Infection[N]	Biased	1.08333	0.591706	1.83	0.0921
Strain[CC041]*Infection[N]	Zeroed	0	0	.	.
Gender[F]*Infection[N]	Biased	-0.333333	0.407805	-0.82	0.4296
Strain[CC013]*Gender[F]*Infection[N]	Biased	0.395833	0.580505	0.68	0.5083
Strain[CC016]*Gender[F]*Infection[N]	Biased	-1.8125	1.41732	-1.28	0.2251
Strain[CC019]*Gender[F]*Infection[N]	Biased	1.08333	0.591706	1.83	0.0921
Strain[CC041]*Gender[F]*Infection[N]	Zeroed	0	0	.	.
Effect Tests
Source	Nparm	DF	Sum of Squares	F Ratio	Prob > F
Strain	4	3	4.69603	1.8629	0.1897	LostDFs
Gender	1	0	0	.	.	LostDFs
Infection	1	0	0	.	.	LostDFs
Strain*Gender	4	3	0.863602	0.3426	0.7951	LostDFs
Strain*Infection	4	3	5.12179	2.0318	0.1632	LostDFs
Gender*Infection	1	0	0	.	.	LostDFs
Strain*Gender*Infection	4	3	2.94025	1.1664	0.363	LostDFs
Strain
Leverage Plot
Least Squares Means Table
Level	Least Sq Mean		Std Error	Mean
CC013	1.0625		0.413136	1.57143
CC016	.	NonEstimable	.	1
CC019	1.25		0.428732	1.6
CC041	1.83333		0.407805	3.22222
CC061	0.5		0.396928	0.66667
Gender
Leverage Plot
Least Squares Means Table
Level	Least Sq Mean		Std Error	Mean
F	.	NonEstimable	.	2.125
M	.	NonEstimable	.	1.53846
Infection
Leverage Plot
Least Squares Means Table
Level	Least Sq Mean		Std Error	Mean
N	.	NonEstimable	.	0.125
Y	.	NonEstimable	.	2.52381
Strain*Gender
Leverage Plot
Least Squares Means Table
Level	Least Sq Mean		Std Error
CC013,F	1		0.648181
CC013,M	1.125		0.512432
CC016,F	.	NonEstimable	.
CC016,M	.	NonEstimable	.
CC019,F	1		0.648181
CC019,M	1.5		0.561341
CC041,F	2.16667		0.495057
CC041,M	1.5		0.648181
CC061,F	0.5		0.561341
CC061,M	0.5		0.561341
Strain*Infection
Leverage Plot
Least Squares Means Table
Level	Least Sq Mean		Std Error
CC013,N	3.5527e-15		0.648181
CC013,Y	2.125		0.512432
CC016,N	.	NonEstimable	.
CC016,Y	.	NonEstimable	.
CC019,N	0.5		0.648181
CC019,Y	2		0.561341
CC041,N	-4.219e-15		0.648181
CC041,Y	3.66667		0.495057
CC061,N	1.9984e-15		0.648181
CC061,Y	1		0.458333
Gender*Infection
Leverage Plot
Least Squares Means Table
Level	Least Sq Mean		Std Error
F,N	.	NonEstimable	.
F,Y	1.86667		0.326244
M,N	.	NonEstimable	.
M,Y	.	NonEstimable	.
Strain*Gender*Infection
Leverage Plot
Response 13
Singularity Details
Intercept = Strain[CC013] - 4*Strain[CC016] + Strain[CC019] + Strain[CC041] + Gender[F] - Strain[CC013]*Gender[F] + 4*Strain[CC016]*Gender[F] - Strain[CC019]*Gender[F] - Strain[CC041]*Gender[F] = Strain[CC013] - 4*Strain[CC016] + Strain[CC019] + Strain[CC041] - Infection[N] + Strain[CC013]*Infection[N] - 4*Strain[CC016]*Infection[N] + Strain[CC019]*Infection[N] + Strain[CC041]*Infection[N] = Stra…
Whole Model
Actual by Predicted Plot
Effect Summary
Source	LogWorth		PValue
Strain	0.581	+	0.26221
Strain*Infection	0.581	+	0.26221
Strain*Gender*Infection	0.22	+	0.60191
Strain*Gender	0.22	+	0.60191	^
Gender*Infection	.	.	.
Infection	.	.	.
Gender	.	.	.
Residual by Predicted Plot
Summary of Fit
RSquare	0.837389
RSquare Adj	0.724269
Root Mean Square Error	0.889757
Mean of Response	1.775
Observations (or Sum Wgts)	40
Analysis of Variance
Source	DF	Sum of Squares	Mean Square	F Ratio
Model	16	93.7667	5.86042	7.4026
Error	23	18.2083	0.79167		Prob > F
C. Total	39	111.975		<.0001
Parameter Estimates
Term		Estimate	Std Error	t Ratio	Prob>|t|
Intercept	Biased	-0.633333	0.50951	-1.24	0.2264
Strain[CC013]	Biased	1.41458	0.584159	2.42	0.0237
Strain[CC016]	Biased	-7.42917	1.74223	-4.26	0.0003
Strain[CC019]	Biased	1.91458	0.55372	3.46	0.0021
Strain[CC041]	Biased	2.46667	0.394581	6.25	<.0001
Gender[F]	Biased	0.333333	0.395833	0.84	0.4084
Infection[N]	Biased	-1.83333	0.395833	-4.63	0.0001
Strain[CC013]*Gender[F]	Biased	-0.614583	0.563464	-1.09	0.2867
Strain[CC016]*Gender[F]	Biased	1.5625	1.31597	1.19	0.2472
Strain[CC019]*Gender[F]	Biased	-0.614583	0.493227	-1.25	0.2253
Strain[CC041]*Gender[F]	Zeroed	0	0	.	.
Strain[CC013]*Infection[N]	Biased	1.05208	0.563464	1.87	0.0747
Strain[CC016]*Infection[N]	Biased	-2.4375	1.31597	-1.85	0.0769
Strain[CC019]*Infection[N]	Biased	0.552083	0.493227	1.12	0.2746
Strain[CC041]*Infection[N]	Zeroed	0	0	.	.
Gender[F]*Infection[N]	Biased	-0.333333	0.395833	-0.84	0.4084
Strain[CC013]*Gender[F]*Infection[N]	Biased	0.614583	0.563464	1.09	0.2867
Strain[CC016]*Gender[F]*Infection[N]	Biased	-1.5625	1.31597	-1.19	0.2472
Strain[CC019]*Gender[F]*Infection[N]	Biased	0.614583	0.493227	1.25	0.2253
Strain[CC041]*Gender[F]*Infection[N]	Zeroed	0	0	.	.
Effect Tests
Source	Nparm	DF	Sum of Squares	F Ratio	Prob > F
Strain	4	3	3.37483	1.421	0.2622	LostDFs
Gender	1	0	0	.	.	LostDFs
Infection	1	0	0	.	.	LostDFs
Strain*Gender	4	3	1.50076	0.6319	0.6019	LostDFs
Strain*Infection	4	3	3.37483	1.421	0.2622	LostDFs
Gender*Infection	1	0	0	.	.	LostDFs
Strain*Gender*Infection	4	3	1.50076	0.6319	0.6019	LostDFs
Strain
Leverage Plot
Least Squares Means Table
Level	Least Sq Mean		Std Error	Mean
CC013	0.78125		0.401008	1.35714
CC016	.	NonEstimable	.	0
CC019	1.28125		0.294259	1.65
CC041	1.83333		0.395833	3.22222
CC061	1		0.272431	1.33333
Gender
Leverage Plot
Least Squares Means Table
Level	Least Sq Mean		Std Error	Mean
F	.	NonEstimable	.	1.85714
M	.	NonEstimable	.	1.68421
Infection
Leverage Plot
Least Squares Means Table
Level	Least Sq Mean		Std Error	Mean
N	.	NonEstimable	.	-4.4e-16
Y	.	NonEstimable	.	2.5357
Strain*Gender
Leverage Plot
Least Squares Means Table
Level	Least Sq Mean		Std Error
CC013,F	0.5		0.629153
CC013,M	1.0625		0.497389
CC016,F	.	NonEstimable	.
CC016,M	.	NonEstimable	.
CC019,F	1		0.444878
CC019,M	1.5625		0.385276
CC041,F	2.16667		0.480523
CC041,M	1.5		0.629153
CC061,F	1		0.385276
CC061,M	1		0.385276
Strain*Infection
Leverage Plot
Least Squares Means Table
Level	Least Sq Mean		Std Error
CC013,N	-1.776e-15		0.629153
CC013,Y	1.5625		0.497389
CC016,N	.	NonEstimable	.
CC016,Y	.	NonEstimable	.
CC019,N	6.6613e-16		0.444878
CC019,Y	2.5625		0.385276
CC041,N	-3.109e-15		0.629153
CC041,Y	3.66667		0.480523
CC061,N	-1.332e-15		0.444878
CC061,Y	2		0.314576
Gender*Infection
Leverage Plot
Least Squares Means Table
Level	Least Sq Mean		Std Error
F,N	.	NonEstimable	.
F,Y	1.86667		0.276637
M,N	.	NonEstimable	.
M,Y	.	NonEstimable	.
Strain*Gender*Infection
Leverage Plot
Response 14
Whole Model
Actual by Predicted Plot
Effect Summary
Source	LogWorth		PValue
Infection	6.985	+++++++++++++++++	0
Strain*Infection	1.411	++++	0.03885
Strain	1.411	++++	0.03885	^
Gender*Infection	0.529	+	0.29579
Gender	0.529	+	0.29579	^
Strain*Gender	0.186		0.65142
Strain*Gender*Infection	0.186		0.65142
Residual by Predicted Plot
Summary of Fit
RSquare	0.902206
RSquare Adj	0.810524
Root Mean Square Error	0.707107
Mean of Response	1.67188
Observations (or Sum Wgts)	32
Analysis of Variance
Source	DF	Sum of Squares	Mean Square	F Ratio
Model	15	73.8047	4.92031	9.8406
Error	16	8	0.5		Prob > F
C. Total	31	81.8047		<.0001
Parameter Estimates
Term	Estimate	Std Error	t Ratio	Prob>|t|
Intercept	1.3125	0.144563	9.08	<.0001
Strain[CC013]	-0.5625	0.288788	-1.95	0.0692
Strain[CC019]	0.0625	0.217855	0.29	0.7779
Strain[CC041]	0.8125	0.274929	2.96	0.0093
Gender[F]	-0.15625	0.144563	-1.08	0.2958
Infection[N]	-1.3125	0.144563	-9.08	<.0001
Strain[CC013]*Gender[F]	-0.09375	0.288788	-0.32	0.7497
Strain[CC019]*Gender[F]	-0.21875	0.217855	-1	0.3303
Strain[CC041]*Gender[F]	0.28125	0.274929	1.02	0.3215
Strain[CC013]*Infection[N]	0.5625	0.288788	1.95	0.0692
Strain[CC019]*Infection[N]	-0.0625	0.217855	-0.29	0.7779
Strain[CC041]*Infection[N]	-0.8125	0.274929	-2.96	0.0093
Gender[F]*Infection[N]	0.15625	0.144563	1.08	0.2958
Strain[CC013]*Gender[F]*Infection[N]	0.09375	0.288788	0.32	0.7497
Strain[CC019]*Gender[F]*Infection[N]	0.21875	0.217855	1	0.3303
Strain[CC041]*Gender[F]*Infection[N]	-0.28125	0.274929	-1.02	0.3215
Effect Tests
Source	Nparm	DF	Sum of Squares	F Ratio	Prob > F
Strain	3	3	5.30465	3.5364	0.0388
Gender	1	1	0.584112	1.1682	0.2958
Infection	1	1	41.215	82.4299	<.0001
Strain*Gender	3	3	0.834376	0.5563	0.6514
Strain*Infection	3	3	5.30465	3.5364	0.0388
Gender*Infection	1	1	0.584112	1.1682	0.2958
Strain*Gender*Infection	3	3	0.834376	0.5563	0.6514
Strain
Leverage Plot
Least Squares Means Table
Level	Least Sq Mean	Std Error	Mean
CC013	0.75	0.353553	0.75
CC019	1.375	0.230489	1.95455
CC041	2.125	0.330719	2.6
CC061	1	0.216506	1.33333
Gender
Leverage Plot
Least Squares Means Table
Level	Least Sq Mean	Std Error	Mean
F	1.15625	0.202523	1.4
M	1.46875	0.206345	1.91176
Infection
Leverage Plot
Least Squares Means Table
Level	Least Sq Mean	Std Error	Mean
N	0	0.216506	0
Y	2.625	0.191621	2.675
Strain*Gender
Leverage Plot
Least Squares Means Table
Level	Least Sq Mean	Std Error
CC013,F	0.5	0.5
CC013,M	1	0.5
CC019,F	1	0.353553
CC019,M	1.75	0.295804
CC041,F	2.25	0.433013
CC041,M	2	0.5
CC061,F	0.875	0.306186
CC061,M	1.125	0.306186
Strain*Infection
Leverage Plot
Least Squares Means Table
Level	Least Sq Mean	Std Error
CC013,N	5.5511e-16	0.5
CC013,Y	1.5	0.5
CC019,N	-2.498e-16	0.353553
CC019,Y	2.75	0.295804
CC041,N	-5.551e-16	0.5
CC041,Y	4.25	0.433013
CC061,N	1.1102e-16	0.353553
CC061,Y	2	0.25
Gender*Infection
Leverage Plot
Least Squares Means Table
Level	Least Sq Mean	Std Error
F,N	0	0.306186
F,Y	2.3125	0.265165
M,N	0	0.306186
M,Y	2.9375	0.276699
Strain*Gender*Infection
Leverage Plot
Response 15
Whole Model
Actual by Predicted Plot
Effect Summary
Source	LogWorth		PValue
Infection	8.801	++++++++++++++++++++++	0
Strain*Infection	1.685	++++	0.02064
Strain	1.685	++++	0.02064	^
Strain*Gender	1.077	+++	0.08375
Strain*Gender*Infection	1.077	+++	0.08375
Gender*Infection	0.837	++	0.14544	^
Gender	0.837	++	0.14544	^
Residual by Predicted Plot
Summary of Fit
RSquare	0.949344
RSquare Adj	0.898689
Root Mean Square Error	0.535413
Mean of Response	1.79032
Observations (or Sum Wgts)	31
Analysis of Variance
Source	DF	Sum of Squares	Mean Square	F Ratio
Model	15	80.5871	5.37247	18.7412
Error	15	4.3	0.28667		Prob > F
C. Total	30	84.8871		<.0001
Parameter Estimates
Term	Estimate	Std Error	t Ratio	Prob>|t|
Intercept	1.41875	0.109887	12.91	<.0001
Strain[CC013]	-0.41875	0.21888	-1.91	0.075
Strain[CC019]	0.00625	0.16524	0.04	0.9703
Strain[CC041]	0.70625	0.208397	3.39	0.004
Gender[F]	-0.16875	0.109887	-1.54	0.1454
Infection[N]	-1.41875	0.109887	-12.91	<.0001
Strain[CC013]*Gender[F]	-0.33125	0.21888	-1.51	0.151
Strain[CC019]*Gender[F]	-0.25625	0.16524	-1.55	0.1418
Strain[CC041]*Gender[F]	0.29375	0.208397	1.41	0.1791
Strain[CC013]*Infection[N]	0.41875	0.21888	1.91	0.075
Strain[CC019]*Infection[N]	-0.00625	0.16524	-0.04	0.9703
Strain[CC041]*Infection[N]	-0.70625	0.208397	-3.39	0.004
Gender[F]*Infection[N]	0.16875	0.109887	1.54	0.1454
Strain[CC013]*Gender[F]*Infection[N]	0.33125	0.21888	1.51	0.151
Strain[CC019]*Gender[F]*Infection[N]	0.25625	0.16524	1.55	0.1418
Strain[CC041]*Gender[F]*Infection[N]	-0.29375	0.208397	-1.41	0.1791
Effect Tests
Source	Nparm	DF	Sum of Squares	F Ratio	Prob > F
Strain	3	3	3.78846	4.4052	0.0206
Gender	1	1	0.676043	2.3583	0.1454
Infection	1	1	47.7858	166.695	<.0001
Strain*Gender	3	3	2.31161	2.6879	0.0838
Strain*Infection	3	3	3.78846	4.4052	0.0206
Gender*Infection	1	1	0.676043	2.3583	0.1454
Strain*Gender*Infection	3	3	2.31161	2.6879	0.0838
Strain
Leverage Plot
Least Squares Means Table
Level	Least Sq Mean	Std Error	Mean
CC013	1	0.267706	1
CC019	1.425	0.174523	2.04545
CC041	2.125	0.250416	2.6
CC061	1.125	0.168428	1.45455
Gender
Leverage Plot
Least Squares Means Table
Level	Least Sq Mean	Std Error	Mean
F	1.25	0.153348	1.6
M	1.5875	0.157432	1.96875
Infection
Leverage Plot
Least Squares Means Table
Level	Least Sq Mean	Std Error	Mean
N	-4.441e-16	0.163936	0
Y	2.8375	0.146374	2.92105
Strain*Gender
Leverage Plot
Least Squares Means Table
Level	Least Sq Mean	Std Error
CC013,F	0.5	0.378594
CC013,M	1.5	0.378594
CC019,F	1	0.267706
CC019,M	1.85	0.223979
CC041,F	2.25	0.327872
CC041,M	2	0.378594
CC061,F	1.25	0.23184
CC061,M	1	0.244381
Strain*Infection
Leverage Plot
Least Squares Means Table
Level	Least Sq Mean	Std Error
CC013,N	-1.11e-15	0.378594
CC013,Y	2	0.378594
CC019,N	-8.587e-17	0.267706
CC019,Y	2.85	0.223979
CC041,N	-7.772e-16	0.378594
CC041,Y	4.25	0.327872
CC061,N	0	0.267706
CC061,Y	2.25	0.204464
Gender*Infection
Leverage Plot
Least Squares Means Table
Level	Least Sq Mean	Std Error
F,N	-5.551e-16	0.23184
F,Y	2.5	0.20078
M,N	-3.331e-16	0.23184
M,Y	3.175	0.213047
Strain*Gender*Infection
Leverage Plot
Response 16
Whole Model
Actual by Predicted Plot
Effect Summary
Source	LogWorth		PValue
Infection	4.677	++++++++++++	2e-05
Strain*Infection	1.631	++++	0.0234
Strain	1.631	++++	0.0234	^
Gender	0.745	++	0.18008
Strain*Gender*Infection	0.745	++	0.18008
Strain*Gender	0.745	++	0.18008	^
Gender*Infection	0.745	++	0.18008	^
Residual by Predicted Plot
Summary of Fit
RSquare	0.994096
RSquare Adj	0.983764
Root Mean Square Error	0.204124
Mean of Response	2.04167
Observations (or Sum Wgts)	12
Analysis of Variance
Source	DF	Sum of Squares	Mean Square	F Ratio
Model	7	28.0625	4.00893	96.2143
Error	4	0.166667	0.04167		Prob > F
C. Total	11	28.2292		0.0003
Parameter Estimates
Term	Estimate	Std Error	t Ratio	Prob>|t|
Intercept	1.47917	0.064213	23.04	<.0001
Strain[CC019]	0.229167	0.064213	3.57	0.0234
Gender[F]	-0.104167	0.064213	-1.62	0.1801
Infection[N]	-1.47917	0.064213	-23.04	<.0001
Strain[CC019]*Gender[F]	-0.104167	0.064213	-1.62	0.1801
Strain[CC019]*Infection[N]	-0.229167	0.064213	-3.57	0.0234
Gender[F]*Infection[N]	0.104167	0.064213	1.62	0.1801
Strain[CC019]*Gender[F]*Infection[N]	0.104167	0.064213	1.62	0.1801
Strain
Leverage Plot
Least Squares Means Table
Level	Least Sq Mean	Std Error	Mean
CC019	1.70833	0.0931695	2.41667
CC061	1.25	0.0883884	1.66667
Gender
Leverage Plot
Least Squares Means Table
Level	Least Sq Mean	Std Error	Mean
F	1.375	0.0954703	1.6
M	1.58333	0.085898	2.35714
Infection
Leverage Plot
Least Squares Means Table
Level	Least Sq Mean	Std Error	Mean
N	-2.22e-16	0.102062	-4.4e-16
Y	2.95833	0.0779512	3.0625
Strain*Gender
Leverage Plot
Least Squares Means Table
Level	Least Sq Mean	Std Error
CC019,F	1.5	0.144338
CC019,M	1.91667	0.117851
CC061,F	1.25	0.125
CC061,M	1.25	0.125
Strain*Infection
Leverage Plot
Least Squares Means Table
Level	Least Sq Mean	Std Error
CC019,N	-4.718e-16	0.144338
CC019,Y	3.41667	0.117851
CC061,N	2.7756e-17	0.144338
CC061,Y	2.5	0.102062
Gender*Infection
Leverage Plot
Least Squares Means Table
Level	Least Sq Mean	Std Error
F,N	-4.163e-16	0.144338
F,Y	2.75	0.125
M,N	-2.776e-17	0.144338
M,Y	3.16667	0.0931695
Strain*Gender*Infection
Leverage Plot
Least Squares Means Table
Level	Least Sq Mean	Std Error
CC019,F,N	-5.551e-16	0.204124
CC019,F,Y	3	0.204124
CC019,M,N	-4.163e-16	0.204124
CC019,M,Y	3.83333	0.117851
CC061,F,N	-2.776e-16	0.204124
CC061,F,Y	2.5	0.144338
CC061,M,N	3.3307e-16	0.204124
CC061,M,Y	2.5	0.144338
Response 17
Singularity Details
Intercept = Strain[CC013] - 4*Strain[CC016] + Strain[CC019] + Strain[CC041] + Gender[F] - Strain[CC013]*Gender[F] + 4*Strain[CC016]*Gender[F] - Strain[CC019]*Gender[F] - Strain[CC041]*Gender[F] = Strain[CC013] - 4*Strain[CC016] + Strain[CC019] + Strain[CC041] - Infection[N] + Strain[CC013]*Infection[N] - 4*Strain[CC016]*Infection[N] + Strain[CC019]*Infection[N] + Strain[CC041]*Infection[N] = Stra…
Whole Model
Actual by Predicted Plot
Effect Summary
Source	LogWorth		PValue
Strain*Infection	4.131	++++++++++	7e-05
Strain	4.131	++++++++++	7e-05	^
Strain*Gender*Infection	1.261	+++	0.05488
Strain*Gender	1.261	+++	0.05488	^
Gender*Infection	.	.	.
Infection	.	.	.
Gender	.	.	.
Residual by Predicted Plot
Summary of Fit
RSquare	0.971523
RSquare Adj	0.950813
Root Mean Square Error	0.383119
Mean of Response	1.94872
Observations (or Sum Wgts)	39
Analysis of Variance
Source	DF	Sum of Squares	Mean Square	F Ratio
Model	16	110.168	6.88552	46.9104
Error	22	3.22917	0.14678		Prob > F
C. Total	38	113.397		<.0001
Parameter Estimates
Term		Estimate	Std Error	t Ratio	Prob>|t|
Intercept	Biased	-0.3	0.219389	-1.37	0.1853
Strain[CC013]	Biased	1.14375	0.251532	4.55	0.0002
Strain[CC016]	Biased	-6.87708	0.750696	-9.16	<.0001
Strain[CC019]	Biased	1.88333	0.240023	7.85	<.0001
Strain[CC041]	Biased	2.425	0.169902	14.27	<.0001
Gender[F]	Biased	0.125	0.170441	0.73	0.4711
Infection[N]	Biased	-2.125	0.170441	-12.47	<.0001
Strain[CC013]*Gender[F]	Biased	-0.46875	0.242621	-1.93	0.0663
Strain[CC016]*Gender[F]	Biased	0.989583	0.567315	1.74	0.0951
Strain[CC019]*Gender[F]	Biased	-0.458333	0.21417	-2.14	0.0437
Strain[CC041]*Gender[F]	Zeroed	0	0	.	.
Strain[CC013]*Infection[N]	Biased	1.28125	0.242621	5.28	<.0001
Strain[CC016]*Infection[N]	Biased	-2.82292	0.567315	-4.98	<.0001
Strain[CC019]*Infection[N]	Biased	0.541667	0.21417	2.53	0.0191
Strain[CC041]*Infection[N]	Zeroed	0	0	.	.
Gender[F]*Infection[N]	Biased	-0.125	0.170441	-0.73	0.4711
Strain[CC013]*Gender[F]*Infection[N]	Biased	0.46875	0.242621	1.93	0.0663
Strain[CC016]*Gender[F]*Infection[N]	Biased	-0.989583	0.567315	-1.74	0.0951
Strain[CC019]*Gender[F]*Infection[N]	Biased	0.458333	0.21417	2.14	0.0437
Strain[CC041]*Gender[F]*Infection[N]	Zeroed	0	0	.	.
Effect Tests
Source	Nparm	DF	Sum of Squares	F Ratio	Prob > F
Strain	4	3	5.27337	11.9757	<.0001	LostDFs
Gender	1	0	0	.	.	LostDFs
Infection	1	0	0	.	.	LostDFs
Strain*Gender	4	3	1.30054	2.9535	0.0549	LostDFs
Strain*Infection	4	3	5.27337	11.9757	<.0001	LostDFs
Gender*Infection	1	0	0	.	.	LostDFs
Strain*Gender*Infection	4	3	1.30054	2.9535	0.0549	LostDFs
Strain
Leverage Plot
Least Squares Means Table
Level	Least Sq Mean		Std Error	Mean
CC013	0.84375		0.172669	1.5
CC016	.	NonEstimable	.	-2.2e-16
CC019	1.58333		0.129686	1.8333
CC041	2.125		0.170441	3.4444
CC061	1.125		0.117306	1.5
Gender
Leverage Plot
Least Squares Means Table
Level	Least Sq Mean		Std Error	Mean
F	.	NonEstimable	.	2.02381
M	.	NonEstimable	.	1.86111
Infection
Leverage Plot
Least Squares Means Table
Level	Least Sq Mean		Std Error	Mean
N	.	NonEstimable	.	-2.2e-16
Y	.	NonEstimable	.	2.8148
Strain*Gender
Leverage Plot
Least Squares Means Table
Level	Least Sq Mean		Std Error
CC013,F	0.5		0.270906
CC013,M	1.1875		0.21417
CC016,F	.	NonEstimable	.
CC016,M	.	NonEstimable	.
CC019,F	1.25		0.19156
CC019,M	1.91667		0.174869
CC041,F	2.25		0.206908
CC041,M	2		0.270906
CC061,F	1.1875		0.165895
CC061,M	1.0625		0.165895
Strain*Infection
Leverage Plot
Least Squares Means Table
Level	Least Sq Mean		Std Error
CC013,N	-1.776e-15		0.270906
CC013,Y	1.6875		0.21417
CC016,N	.	NonEstimable	.
CC016,Y	.	NonEstimable	.
CC019,N	-4.774e-15		0.19156
CC019,Y	3.16667		0.174869
CC041,N	1.5099e-14		0.270906
CC041,Y	4.25		0.206908
CC061,N	-3.442e-15		0.19156
CC061,Y	2.25		0.135453
Gender*Infection
Leverage Plot
Least Squares Means Table
Level	Least Sq Mean		Std Error
F,N	.	NonEstimable	.
F,Y	2.075		0.119117
M,N	.	NonEstimable	.
M,Y	.	NonEstimable	.
Strain*Gender*Infection
Leverage Plot
Response 18
Singularity Details
Intercept = Strain[CC013] - 4*Strain[CC016] + Strain[CC019] + Strain[CC041] + Gender[F] - Strain[CC013]*Gender[F] + 4*Strain[CC016]*Gender[F] - Strain[CC019]*Gender[F] - Strain[CC041]*Gender[F] = Strain[CC013] - 4*Strain[CC016] + Strain[CC019] + Strain[CC041] - Infection[N] + Strain[CC013]*Infection[N] - 4*Strain[CC016]*Infection[N] + Strain[CC019]*Infection[N] + Strain[CC041]*Infection[N] = Stra…
Whole Model
Actual by Predicted Plot
Effect Summary
Source	LogWorth		PValue
Strain*Infection	2.725	+++++++	0.00189
Strain	2.725	+++++++	0.00189	^
Strain*Gender	0.289	+	0.51419
Strain*Gender*Infection	0.289	+	0.51419
Gender*Infection	.	.	.
[truncated: 3,298 more rows]

## Sheet: summary of significance
Day	0	1	2	3	4	5	6	7	8	9	10	11	12	13	14	15	16	17	18	19	20	21	22	23	24	25	26	27	28	29	30	31	32	33	34	35	36	37	38	39	40	41	42	43	44	45	46	47	48
CC013				Infection	Infection		Infection		Infection			Infection						Infection	Infection	Infection	Infection					Infection
				Sex
				Intercept	Intercept		Intercept		Intercept			Intercept						Intercept	Intercept	Intercept	Intercept					Intercept				Intercept																			Intercept
				ANOVA			ANOVA		ANOVA			ANOVA						ANOVA	ANOVA	ANOVA	ANOVA					ANOVA
CC019		Infection	Infection	Infection	Infection	Infection	Infection	Infection	Infection	Infection	Infection			Infection	Infection	Infection	Infection	Infection	Infection		Infection	Infection	Infection	Infection	Infection	Infection		Infection		Infection	Infection				Infection	Infection		Infection	Infection				Infection			Infection	Infection
			Sex
		Intercept	Intercept	Intercept	Intercept	Intercept	Intercept	Intercept	Intercept	Intercept	Intercept			Intercept	Intercept	Intercept	Intercept	Intercept	Intercept		Intercept	Intercept	Intercept	Intercept	Intercept	Intercept		Intercept		Intercept	Intercept				Intercept	Intercept		Intercept	Intercept				Intercept			Intercept	Intercept
			ANOVA		ANOVA	ANOVA	ANOVA	ANOVA	ANOVA	ANOVA	ANOVA			ANOVA	ANOVA	ANOVA	ANOVA	ANOVA	ANOVA		ANOVA	ANOVA	ANOVA	ANOVA	ANOVA	ANOVA		ANOVA		ANOVA	ANOVA				ANOVA	ANOVA		ANOVA	ANOVA				ANOVA			ANOVA	ANOVA
CC041		Infection	Infection	Infection			Infection	Infection	Infection			Infection	Infection	Infection	Infection	Infection		Infection	Infection	Infection	Infection					Infection
		Sex						Sex
		Intercept	Intercept	Intercept		Intercept	Intercept	Intercept	Intercept			Intercept	Intercept	Intercept	Intercept	Intercept		Intercept	Intercept	Intercept	Intercept				Intercept	Intercept	Intercept	Intercept		Intercept			Intercept		Intercept	Intercept													Intercept
		ANOVA					ANOVA	ANOVA	ANOVA			ANOVA	ANOVA	ANOVA	ANOVA	ANOVA		ANOVA	ANOVA	ANOVA	ANOVA					ANOVA
CC061		Infection	Infection	Infection			Infection	Infection	Infection	Infection	Infection			Infection	Infection	Infection	Infection	Infection				Infection	Infection	Infection	Infection			Infection		Infection	Infection				Infection	Infection		Infection	Infection				Infection			Infection	Infection
			Sex	Sex
		Intercept	Intercept	Intercept			Intercept	Intercept	Intercept	Intercept	Intercept			Intercept	Intercept	Intercept	Intercept	Intercept				Intercept	Intercept	Intercept	Intercept			Intercept		Intercept	Intercept				Intercept	Intercept		Intercept	Intercept				Intercept			Intercept	Intercept
		ANOVA	ANOVA	ANOVA			ANOVA	ANOVA	ANOVA	ANOVA	ANOVA			ANOVA	ANOVA	ANOVA	ANOVA	ANOVA				ANOVA	ANOVA	ANOVA	ANOVA			ANOVA		ANOVA	ANOVA				ANOVA	ANOVA		ANOVA	ANOVA				ANOVA			ANOVA	ANOVA
[truncated: 39 more columns]
